# Supplementary material for: From bud formation to flowering: transcriptomic state defines the cherry developmental phases of sweet cherry bud dormancy
Source: BMC Genomics. 2019 Dec 12;20:974. doi: 10.1186/s12864-019-6348-z (PMC6909552; doi:10.1186/s12864-019-6348-z)
Supplement: Supplementary file 2 — Additional file 2: Table S1 Description of the flower bud samples used for RNA-seq and RT-qPCR. Table S2. ‘Garnet’ differentially expressed genes and their assigned clusters. Table S3 Transcription factors with enriched targets in the different clusters. Table S4 Enrichments in gene ontology terms in the transcription factors targets. Table S5 Contribution of differentially expressed genes to the PCA dimensions 1 and 2. Table S6 RNA-seq mapped reads and gene count information. Table S7 Primers used for RT-qPCR. [file 12864_2019_6348_MOESM2_ESM.xlsx]

## Sheet: Table S1
Table S1. Description of the flower bud samples used for RNA-seq and RT-qPCR. Bud stages were estimated using bud break percentage under forcing conditions.
Cultivar	Season	Sampling Date	Biological Replicates	Bud Stage	Analysis
Cristobalina	2015/2016	2015-07-07	3	Organogenesis	RNA-seq
Cristobalina	2015/2016	2015-08-04	3	Organogenesis	RNA-seq
Cristobalina	2015/2016	2015-09-01	3	Paradormancy	RNA-seq
Cristobalina	2015/2016	2015-10-06	2	Endodormancy	RNA-seq
Cristobalina	2015/2016	2015-11-03	3	Endodormancy	RNA-seq
Cristobalina	2015/2016	2015-12-01	3	Dormancy Release	RNA-seq
Cristobalina	2015/2016	2015-12-15	3	Dormancy Release	RNA-seq
Cristobalina	2015/2016	2015-12-29	3	Dormancy Release	RNA-seq
Cristobalina	2015/2016	2016-01-26	3	Ecodormancy	RNA-seq
Cristobalina	2015/2016	2016-02-23	3	Ecodormancy	RNA-seq
Garnet	2015/2016	2015-07-07	3	Organogenesis	RNA-seq
Garnet	2015/2016	2015-08-04	3	Organogenesis	RNA-seq
Garnet	2015/2016	2015-09-01	3	Paradormancy	RNA-seq
Garnet	2015/2016	2015-10-06	2	Endodormancy	RNA-seq
Garnet	2015/2016	2015-11-03	3	Endodormancy	RNA-seq
Garnet	2015/2016	2015-12-01	3	Endodormancy	RNA-seq
Garnet	2015/2016	2015-12-29	2	Endodormancy	RNA-seq
Garnet	2015/2016	2016-01-13	3	Dormancy Release	RNA-seq
Garnet	2015/2016	2016-01-26	3	Dormancy Release	RNA-seq
Garnet	2015/2016	2016-02-23	3	Ecodormancy	RNA-seq
Garnet	2015/2016	2016-03-22	3	Ecodormancy	RNA-seq
Regina	2015/2016	2015-07-07	1	Organogenesis	RNA-seq
Regina	2015/2016	2015-08-04	2	Organogenesis	RNA-seq
Regina	2015/2016	2015-09-01	2	Paradormancy	RNA-seq
Regina	2015/2016	2015-10-06	2	Endodormancy	RNA-seq
Regina	2015/2016	2015-11-03	2	Endodormancy	RNA-seq
Regina	2015/2016	2015-12-01	2	Endodormancy	RNA-seq
Regina	2015/2016	2015-12-29	2	Endodormancy	RNA-seq
Regina	2015/2016	2016-01-26	2	Endodormancy	RNA-seq
Regina	2015/2016	2016-02-23	2	Dormancy Release	RNA-seq
Regina	2015/2016	2016-03-08	2	Dormancy Release	RNA-seq
Regina	2015/2016	2016-03-22	2	Ecodormancy	RNA-seq
Fertard	2015/2016	2015-07-08	3	Organogenesis	RT-qPCR
Fertard	2015/2016	2015-08-04	3	Organogenesis	RT-qPCR
Fertard	2015/2016	2015-09-01	3	Paradormancy	RT-qPCR
Fertard	2015/2016	2015-10-06	3	Endodormancy	RT-qPCR
Fertard	2015/2016	2015-11-03	3	Endodormancy	RT-qPCR
Fertard	2015/2016	2015-12-01	3	Endodormancy	RT-qPCR
Fertard	2015/2016	2015-12-29	3	Endodormancy	RT-qPCR
Fertard	2015/2016	2016-01-26	3	Endodormancy	RT-qPCR
Fertard	2015/2016	2016-02-09	3	Endodormancy	RT-qPCR
Fertard	2015/2016	2016-03-08	3	Endodormancy	RT-qPCR
Fertard	2015/2016	2016-03-22	3	Dormancy Release	RT-qPCR
Fertard	2015/2016	2016-04-05	3	Ecodormancy	RT-qPCR
Fertard	2017/2018	2017-10-17	3	Endodormancy	RT-qPCR
Fertard	2017/2018	2017-10-17	3	Endodormancy	RT-qPCR
Fertard	2017/2018	2017-12-05	3	Endodormancy	RT-qPCR
Fertard	2017/2018	2017-12-05	3	Endodormancy	RT-qPCR
Fertard	2017/2018	2018-01-15	3	Endodormancy	RT-qPCR
Fertard	2017/2018	2018-02-12	3	Endodormancy	RT-qPCR
Fertard	2017/2018	2018-03-12	3	Endodormancy	RT-qPCR

## Sheet: Table S2
Table S2. 'Garnet' differentially expressed genes and their assigned clusters. Reads raw counts were filtered by removing lowly expressed genes (average read count < 3), genes not expressed in most samples (read counts = 0 in more than 75% of the samples) and genes that have a little change in expression (coefficient of variation < 0.3). Then, differentially expressed genes (DEGs) between non dor…
gene_id	Cluster
Prupe.1G127700	7
Prupe.1G127800	8
Prupe.1G127900	8
Prupe.1G128500	9
Prupe.1G128600	1
Prupe.1G129000	9
Prupe.1G129200	6
Prupe.1G000700	6
Prupe.1G129500	7
Prupe.1G129600	10
Prupe.1G132400	9
Prupe.1G132700	4
Prupe.1G133100	8
Prupe.1G133200	1
Prupe.1G133300	9
Prupe.1G134100	6
Prupe.1G134400	10
Prupe.1G134500	1
Prupe.1G134800	1
Prupe.1G136500	7
Prupe.1G136600	5
Prupe.1G137000	3
Prupe.1G014600	4
Prupe.1G137300	1
Prupe.1G137500	7
Prupe.1G137700	6
Prupe.1G137800	9
Prupe.1G138000	8
Prupe.1G138200	7
Prupe.1G138900	6
Prupe.1G015100	7
Prupe.1G139200	1
Prupe.1G139900	10
Prupe.1G140100	8
Prupe.1G140800	4
Prupe.1G141700	1
Prupe.1G141800	9
Prupe.1G142400	2
Prupe.1G142700	5
Prupe.1G015800	1
Prupe.1G143000	1
Prupe.1G145000	8
Prupe.1G016000	7
Prupe.1G145700	1
Prupe.1G145800	6
Prupe.1G146300	9
Prupe.1G146400	10
Prupe.1G146500	6
Prupe.1G146700	1
Prupe.1G147100	1
Prupe.1G147900	6
Prupe.1G148600	10
Prupe.1G148800	9
Prupe.1G149600	9
Prupe.1G149700	6
Prupe.1G149800	9
Prupe.1G149900	6
Prupe.1G016500	9
Prupe.1G150300	8
Prupe.1G017000	1
Prupe.1G151100	7
Prupe.1G151400	1
Prupe.1G151500	4
Prupe.1G151800	4
Prupe.1G152100	9
Prupe.1G153000	1
Prupe.1G153100	9
Prupe.1G154000	10
Prupe.1G154100	8
Prupe.1G154300	4
Prupe.1G154400	6
Prupe.1G154600	6
Prupe.1G155100	9
Prupe.1G155400	1
Prupe.1G017800	1
Prupe.1G155800	8
Prupe.1G156200	9
Prupe.1G156900	9
Prupe.1G159200	8
Prupe.1G159900	6
Prupe.1G160200	7
Prupe.1G160400	4
Prupe.1G160600	6
Prupe.1G160800	3
Prupe.1G161500	8
Prupe.1G018600	3
Prupe.1G018700	3
Prupe.1G018900	9
Prupe.1G163500	1
Prupe.1G163800	10
Prupe.1G019100	4
Prupe.1G165400	10
Prupe.1G165500	6
Prupe.1G165600	4
Prupe.1G165700	4
Prupe.1G166200	8
Prupe.1G166300	9
Prupe.1G166600	1
Prupe.1G019400	4
Prupe.1G166800	4
Prupe.1G166900	4
Prupe.1G167100	4
Prupe.1G167200	4
Prupe.1G167300	7
Prupe.1G167400	7
Prupe.1G168200	4
Prupe.1G169700	4
Prupe.1G019900	10
Prupe.1G170600	1
Prupe.1G020000	1
Prupe.1G020100	1
Prupe.1G171200	1
Prupe.1G172700	6
Prupe.1G172900	3
Prupe.1G173100	9
Prupe.1G020500	7
Prupe.1G020600	6
Prupe.1G020800	1
Prupe.1G174200	1
Prupe.1G174400	5
Prupe.1G175100	4
Prupe.1G175300	6
Prupe.1G176100	6
Prupe.1G021400	7
Prupe.1G021600	8
Prupe.1G021700	8
Prupe.1G176700	7
Prupe.1G021800	7
Prupe.1G177000	1
Prupe.1G021900	4
Prupe.1G177200	9
Prupe.1G177400	8
Prupe.1G022100	7
Prupe.1G178400	1
Prupe.1G178500	10
Prupe.1G179800	1
Prupe.1G179900	4
Prupe.1G022900	7
Prupe.1G023000	5
Prupe.1G181300	6
Prupe.1G182200	9
Prupe.1G182800	1
Prupe.1G182900	4
Prupe.1G183200	1
Prupe.1G183300	1
Prupe.1G183400	1
Prupe.1G023500	10
Prupe.1G023700	6
Prupe.1G184200	1
Prupe.1G184300	4
Prupe.1G184400	4
Prupe.1G184500	4
Prupe.1G185600	1
Prupe.1G185700	9
Prupe.1G024600	1
Prupe.1G187300	6
Prupe.1G188100	4
Prupe.1G188200	9
Prupe.1G188400	9
Prupe.1G025000	1
Prupe.1G188700	9
Prupe.1G025200	6
Prupe.1G189300	8
Prupe.1G189500	4
Prupe.1G025500	6
Prupe.1G025600	2
Prupe.1G190900	9
Prupe.1G191000	4
Prupe.1G193500	8
Prupe.1G026400	1
Prupe.1G194900	4
Prupe.1G195000	1
Prupe.1G195100	1
Prupe.1G195600	4
Prupe.1G195900	6
Prupe.1G196000	6
Prupe.1G026900	9
Prupe.1G196700	10
Prupe.1G198000	1
Prupe.1G198100	4
Prupe.1G199100	9
Prupe.1G027500	1
Prupe.1G199700	9
Prupe.1G027800	9
Prupe.1G200100	8
Prupe.1G200300	6
Prupe.1G028300	1
Prupe.1G201200	6
Prupe.1G028400	1
Prupe.1G201900	4
Prupe.1G028500	10
Prupe.1G202300	1
Prupe.1G202500	4
Prupe.1G203300	3
Prupe.1G028800	1
Prupe.1G204300	9
Prupe.1G204700	9
Prupe.1G029000	10
Prupe.1G205100	8
Prupe.1G205400	9
Prupe.1G205600	9
Prupe.1G206000	1
Prupe.1G206800	8
Prupe.1G207100	1
Prupe.1G030000	6
Prupe.1G030300	7
Prupe.1G030700	6
Prupe.1G030800	8
Prupe.1G031100	1
Prupe.1G208300	1
Prupe.1G208400	7
Prupe.1G208600	10
Prupe.1G208700	7
Prupe.1G209000	6
Prupe.1G209200	6
Prupe.1G210200	9
Prupe.1G210300	6
Prupe.1G210500	6
Prupe.1G210600	8
Prupe.1G210800	10
Prupe.1G211000	3
Prupe.1G211200	9
Prupe.1G211700	8
Prupe.1G212100	2
Prupe.1G212400	8
Prupe.1G212500	3
Prupe.1G032400	9
Prupe.1G213900	6
Prupe.1G214100	6
Prupe.1G214300	1
Prupe.1G032500	9
Prupe.1G214500	9
Prupe.1G032600	4
Prupe.1G214700	4
Prupe.1G214900	9
Prupe.1G032800	9
Prupe.1G215800	1
Prupe.1G215900	6
Prupe.1G216400	7
Prupe.1G216900	1
Prupe.1G033100	9
Prupe.1G217000	1
Prupe.1G217200	1
Prupe.1G033200	6
Prupe.1G217700	6
Prupe.1G218700	5
Prupe.1G218900	6
Prupe.1G219000	4
Prupe.1G033700	5
Prupe.1G219900	7
Prupe.1G220400	9
Prupe.1G220600	7
Prupe.1G220700	9
Prupe.1G033900	5
Prupe.1G221100	10
Prupe.1G221400	1
Prupe.1G221600	8
Prupe.1G221900	5
Prupe.1G222300	1
Prupe.1G222600	4
Prupe.1G222800	1
Prupe.1G222900	9
Prupe.1G223600	7
Prupe.1G223900	10
Prupe.1G224100	8
Prupe.1G224300	8
Prupe.1G034300	9
Prupe.1G224600	8
Prupe.1G224700	6
Prupe.1G225200	1
Prupe.1G225300	1
Prupe.1G225600	8
Prupe.1G225800	6
Prupe.1G226000	6
Prupe.1G226400	7
Prupe.1G226500	6
Prupe.1G226700	10
Prupe.1G226800	10
Prupe.1G226900	10
Prupe.1G227000	1
Prupe.1G034500	1
Prupe.1G228600	7
Prupe.1G228700	6
Prupe.1G228900	4
Prupe.1G229200	10
Prupe.1G034600	4
Prupe.1G229500	5
Prupe.1G229700	1
Prupe.1G230500	9
Prupe.1G230700	1
Prupe.1G230800	6
Prupe.1G230900	7
Prupe.1G231000	9
Prupe.1G231400	7
Prupe.1G231700	1
Prupe.1G232000	1
Prupe.1G232200	4
Prupe.1G232300	4
Prupe.1G232600	6
Prupe.1G232900	6
Prupe.1G233400	1
Prupe.1G234500	7
Prupe.1G234900	6
Prupe.1G235500	4
Prupe.1G235800	6
Prupe.1G235900	4
Prupe.1G236200	4
Prupe.1G236500	1
Prupe.1G236700	1
Prupe.1G236800	1
Prupe.1G035800	4
Prupe.1G237100	1
Prupe.1G036000	4
Prupe.1G237200	9
Prupe.1G237400	2
Prupe.1G237700	7
Prupe.1G238500	8
Prupe.1G238700	7
Prupe.1G239000	7
Prupe.1G239200	10
Prupe.1G239300	1
Prupe.1G239500	9
Prupe.1G239900	4
Prupe.1G036400	9
Prupe.1G240400	10
Prupe.1G036500	8
Prupe.1G240900	10
Prupe.1G241000	1
Prupe.1G242300	6
Prupe.1G242400	6
Prupe.1G242700	6
Prupe.1G242800	6
Prupe.1G243000	9
Prupe.1G036900	1
Prupe.1G243500	9
Prupe.1G243700	8
Prupe.1G037000	1
Prupe.1G244400	9
Prupe.1G244500	8
Prupe.1G245100	6
Prupe.1G245300	1
Prupe.1G245400	8
Prupe.1G002500	2
Prupe.1G246000	9
Prupe.1G246400	10
Prupe.1G246600	1
Prupe.1G246700	10
Prupe.1G037500	9
Prupe.1G248400	5
Prupe.1G248600	4
Prupe.1G248900	6
Prupe.1G249300	3
Prupe.1G249400	3
Prupe.1G249700	7
Prupe.1G250400	6
Prupe.1G250800	1
Prupe.1G250900	9
Prupe.1G251200	4
Prupe.1G251600	7
Prupe.1G037900	8
Prupe.1G252800	8
Prupe.1G252900	7
Prupe.1G253200	6
Prupe.1G253400	1
Prupe.1G253700	10
Prupe.1G038000	5
Prupe.1G255700	1
Prupe.1G256600	1
Prupe.1G256700	1
Prupe.1G257100	1
Prupe.1G257200	4
Prupe.1G038100	7
Prupe.1G257400	1
Prupe.1G257700	7
Prupe.1G258100	1
Prupe.1G258400	5
Prupe.1G258900	8
Prupe.1G259100	1
Prupe.1G038200	7
Prupe.1G259700	4
Prupe.1G259900	4
Prupe.1G260400	9
Prupe.1G260500	9
Prupe.1G260700	1
Prupe.1G260900	6
Prupe.1G261500	10
Prupe.1G261700	1
Prupe.1G262200	8
Prupe.1G262400	10
Prupe.1G262800	10
Prupe.1G263100	4
Prupe.1G263600	4
Prupe.1G038600	7
Prupe.1G264500	4
Prupe.1G264700	6
Prupe.1G265500	3
Prupe.1G265900	6
Prupe.1G266300	7
Prupe.1G038900	7
Prupe.1G267500	6
Prupe.1G268000	8
Prupe.1G268300	6
Prupe.1G039100	7
Prupe.1G269100	6
Prupe.1G002600	1
Prupe.1G270900	4
Prupe.1G271000	4
Prupe.1G271600	6
Prupe.1G039200	5
Prupe.1G271900	9
Prupe.1G272300	1
Prupe.1G272400	1
Prupe.1G272500	6
Prupe.1G272600	6
Prupe.1G273100	10
Prupe.1G273200	8
Prupe.1G273900	6
Prupe.1G274600	6
Prupe.1G274800	7
Prupe.1G275100	10
Prupe.1G275300	9
Prupe.1G275900	10
Prupe.1G276000	8
Prupe.1G276600	6
Prupe.1G039500	1
Prupe.1G277000	6
Prupe.1G277200	9
Prupe.1G277500	7
Prupe.1G039600	9
Prupe.1G278200	1
Prupe.1G278500	9
Prupe.1G278700	3
Prupe.1G278800	3
Prupe.1G279900	7
Prupe.1G281200	9
Prupe.1G281300	10
Prupe.1G281400	1
Prupe.1G281500	1
Prupe.1G281800	7
Prupe.1G282200	6
Prupe.1G282300	4
Prupe.1G282500	3
Prupe.1G282800	9
Prupe.1G283000	10
Prupe.1G283400	7
Prupe.1G040200	6
Prupe.1G284200	1
Prupe.1G284300	10
Prupe.1G284400	1
Prupe.1G284700	6
Prupe.1G284900	9
Prupe.1G285000	6
Prupe.1G285800	10
Prupe.1G286500	8
Prupe.1G286900	10
Prupe.1G287100	9
Prupe.1G287600	7
Prupe.1G288000	8
Prupe.1G288100	1
Prupe.1G289100	8
Prupe.1G289200	1
Prupe.1G289300	7
Prupe.1G289600	4
Prupe.1G289700	1
Prupe.1G040400	4
Prupe.1G289900	6
Prupe.1G290100	7
Prupe.1G290500	9
Prupe.1G290600	7
Prupe.1G290900	7
Prupe.1G291100	9
Prupe.1G291200	9
Prupe.1G292100	8
Prupe.1G292400	8
Prupe.1G292500	8
Prupe.1G292800	7
Prupe.1G294500	6
Prupe.1G294700	7
Prupe.1G294800	5
Prupe.1G294900	6
Prupe.1G295200	4
Prupe.1G295300	1
Prupe.1G295500	4
Prupe.1G296000	8
Prupe.1G296100	6
Prupe.1G296300	8
Prupe.1G296600	8
Prupe.1G296800	7
Prupe.1G296900	7
Prupe.1G297000	7
Prupe.1G297400	6
Prupe.1G298400	8
Prupe.1G298500	7
Prupe.1G299300	4
Prupe.1G299500	7
Prupe.1G299600	7
Prupe.1G300000	2
Prupe.1G300100	2
Prupe.1G300700	6
Prupe.1G301000	9
Prupe.1G301300	9
Prupe.1G301700	10
Prupe.1G302100	4
Prupe.1G302700	1
Prupe.1G302800	1
Prupe.1G304000	1
Prupe.1G304200	9
Prupe.1G304300	10
Prupe.1G304800	10
Prupe.1G041800	9
Prupe.1G305400	4
Prupe.1G305500	6
Prupe.1G305600	1
Prupe.1G305700	1
Prupe.1G305900	9
Prupe.1G306000	6
Prupe.1G306400	5
Prupe.1G306600	6
Prupe.1G306700	10
Prupe.1G306800	1
Prupe.1G306900	9
Prupe.1G307100	10
Prupe.1G307400	5
Prupe.1G308300	10
Prupe.1G308400	7
Prupe.1G308600	3
Prupe.1G308800	1
Prupe.1G308900	10
Prupe.1G309100	10
Prupe.1G309300	7
Prupe.1G042200	3
Prupe.1G310000	6
Prupe.1G310100	6
Prupe.1G310300	9
Prupe.1G310800	6
Prupe.1G311400	8
Prupe.1G311500	6
Prupe.1G311800	7
Prupe.1G042400	1
Prupe.1G312100	10
Prupe.1G312300	1
Prupe.1G312500	9
Prupe.1G002800	2
Prupe.1G313000	1
Prupe.1G313100	1
Prupe.1G313300	7
Prupe.1G313600	1
Prupe.1G314400	1
Prupe.1G314600	9
Prupe.1G316100	6
Prupe.1G316400	10
Prupe.1G316600	7
Prupe.1G316700	8
Prupe.1G317200	6
Prupe.1G317300	6
Prupe.1G317400	1
Prupe.1G317700	8
Prupe.1G317800	2
Prupe.1G319200	8
Prupe.1G319400	3
Prupe.1G042800	4
Prupe.1G320000	8
Prupe.1G320200	9
Prupe.1G320400	7
Prupe.1G320500	1
Prupe.1G322200	1
Prupe.1G322700	6
Prupe.1G323100	1
Prupe.1G323400	1
Prupe.1G324900	9
Prupe.1G043300	4
Prupe.1G325800	4
Prupe.1G326000	6
Prupe.1G326200	10
Prupe.1G326400	9
Prupe.1G043400	4
Prupe.1G326600	9
Prupe.1G327100	1
Prupe.1G327300	7
Prupe.1G327400	4
Prupe.1G327700	7
Prupe.1G327800	1
Prupe.1G328500	4
Prupe.1G328800	1
Prupe.1G329000	1
Prupe.1G329100	8
Prupe.1G329300	8
Prupe.1G329400	7
Prupe.1G329500	7
Prupe.1G330000	8
Prupe.1G043700	3
Prupe.1G330500	8
Prupe.1G330900	1
Prupe.1G331000	10
Prupe.1G331500	9
Prupe.1G331900	10
Prupe.1G333400	4
Prupe.1G333600	7
Prupe.1G333700	1
Prupe.1G333800	4
Prupe.1G333900	10
Prupe.1G334000	7
Prupe.1G334400	10
Prupe.1G335100	6
Prupe.1G335200	7
Prupe.1G336600	8
Prupe.1G336800	10
Prupe.1G337000	1
Prupe.1G337100	10
Prupe.1G337600	9
Prupe.1G339000	9
Prupe.1G339200	4
Prupe.1G339400	6
Prupe.1G339600	4
Prupe.1G339800	7
Prupe.1G339900	9
Prupe.1G340400	10
Prupe.1G340600	6
Prupe.1G341100	1
Prupe.1G341200	6
Prupe.1G343100	2
Prupe.1G343200	8
Prupe.1G343300	8
Prupe.1G343600	1
Prupe.1G343700	4
Prupe.1G343900	6
Prupe.1G344200	9
Prupe.1G045200	6
Prupe.1G344900	3
Prupe.1G345100	6
Prupe.1G345500	6
Prupe.1G345700	9
Prupe.1G345800	7
Prupe.1G346200	1
Prupe.1G346400	4
Prupe.1G346500	4
Prupe.1G346600	1
Prupe.1G346800	6
Prupe.1G346900	1
Prupe.1G347100	7
Prupe.1G045600	9
Prupe.1G348000	1
Prupe.1G045700	1
Prupe.1G348300	9
Prupe.1G348500	1
Prupe.1G348900	10
Prupe.1G349100	10
Prupe.1G349200	6
Prupe.1G349300	9
Prupe.1G045800	10
Prupe.1G350500	1
Prupe.1G351400	6
Prupe.1G045900	6
Prupe.1G352300	6
Prupe.1G352600	7
Prupe.1G352800	6
Prupe.1G046200	10
Prupe.1G353100	7
Prupe.1G353700	9
Prupe.1G354100	9
Prupe.1G046400	1
Prupe.1G354600	6
Prupe.1G354900	9
Prupe.1G046500	7
Prupe.1G355500	8
Prupe.1G355600	8
Prupe.1G355700	9
Prupe.1G356000	7
Prupe.1G356100	6
Prupe.1G356200	6
Prupe.1G356400	7
Prupe.1G356500	7
Prupe.1G356900	6
Prupe.1G357300	7
Prupe.1G357500	1
Prupe.1G357700	1
Prupe.1G357800	7
Prupe.1G358500	10
Prupe.1G046800	4
Prupe.1G358800	8
Prupe.1G359100	10
Prupe.1G046900	9
Prupe.1G359400	3
Prupe.1G360000	1
Prupe.1G360100	4
Prupe.1G360300	9
Prupe.1G360400	9
Prupe.1G360900	1
Prupe.1G361500	7
Prupe.1G047100	7
Prupe.1G361800	4
Prupe.1G362000	9
Prupe.1G362100	1
Prupe.1G363000	1
Prupe.1G363100	9
Prupe.1G047300	9
Prupe.1G363300	10
Prupe.1G363800	9
Prupe.1G364200	7
Prupe.1G364400	5
Prupe.1G364500	3
Prupe.1G364900	7
Prupe.1G365000	6
Prupe.1G365100	5
Prupe.1G365200	1
Prupe.1G365500	4
Prupe.1G365700	6
Prupe.1G366100	10
Prupe.1G366300	1
Prupe.1G366500	1
Prupe.1G366800	7
Prupe.1G367100	6
Prupe.1G367300	1
Prupe.1G367400	10
Prupe.1G367500	7
Prupe.1G367600	6
Prupe.1G047600	1
Prupe.1G367800	1
Prupe.1G368000	1
Prupe.1G368600	1
Prupe.1G368900	6
Prupe.1G369700	10
Prupe.1G370200	2
Prupe.1G370600	10
Prupe.1G370700	8
Prupe.1G370900	10
Prupe.1G371100	6
Prupe.1G371300	9
Prupe.1G371400	4
Prupe.1G371600	7
Prupe.1G371700	6
Prupe.1G372100	1
Prupe.1G372200	8
Prupe.1G372800	10
Prupe.1G372900	10
Prupe.1G373300	1
Prupe.1G373400	6
Prupe.1G373900	6
Prupe.1G374000	9
Prupe.1G374200	10
Prupe.1G048100	6
Prupe.1G374800	1
Prupe.1G375300	4
Prupe.1G375500	1
Prupe.1G375600	4
Prupe.1G048300	7
Prupe.1G376000	6
Prupe.1G376200	7
Prupe.1G376300	6
Prupe.1G376400	1
Prupe.1G377300	10
Prupe.1G377400	6
Prupe.1G377800	10
Prupe.1G378300	1
Prupe.1G378500	9
Prupe.1G378600	10
Prupe.1G379000	9
Prupe.1G379600	8
Prupe.1G379700	6
Prupe.1G379800	7
Prupe.1G380100	1
Prupe.1G380200	1
Prupe.1G380300	1
Prupe.1G380600	10
Prupe.1G380700	6
Prupe.1G381800	5
Prupe.1G381900	7
Prupe.1G382200	6
Prupe.1G382300	4
Prupe.1G383100	6
Prupe.1G049000	7
Prupe.1G383300	4
Prupe.1G383400	4
Prupe.1G383500	7
Prupe.1G384100	9
Prupe.1G385600	4
Prupe.1G385800	4
Prupe.1G385900	8
Prupe.1G386300	2
Prupe.1G386400	1
Prupe.1G386800	9
Prupe.1G386900	9
Prupe.1G387000	9
Prupe.1G387100	9
Prupe.1G387400	9
Prupe.1G387500	9
Prupe.1G387800	1
Prupe.1G389400	5
Prupe.1G389500	6
Prupe.1G390200	8
Prupe.1G390800	1
Prupe.1G391000	1
Prupe.1G391300	9
Prupe.1G391500	1
Prupe.1G391600	8
Prupe.1G392300	1
Prupe.1G392600	7
Prupe.1G392900	6
Prupe.1G393000	5
Prupe.1G393100	9
Prupe.1G393200	1
Prupe.1G393300	4
Prupe.1G393700	1
Prupe.1G394300	9
Prupe.1G394700	8
Prupe.1G395100	6
Prupe.1G395500	6
Prupe.1G395800	7
Prupe.1G396000	6
Prupe.1G396300	7
Prupe.1G396400	9
Prupe.1G396500	6
Prupe.1G396600	1
Prupe.1G396700	1
Prupe.1G397000	1
Prupe.1G397100	9
Prupe.1G397300	7
Prupe.1G397600	9
Prupe.1G050500	6
Prupe.1G399700	3
Prupe.1G399900	7
Prupe.1G400200	1
Prupe.1G003300	9
Prupe.1G400600	9
Prupe.1G401100	1
Prupe.1G401300	1
Prupe.1G402600	6
Prupe.1G403100	8
Prupe.1G403200	9
Prupe.1G404000	10
Prupe.1G404900	7
Prupe.1G406200	8
Prupe.1G406800	4
Prupe.1G407200	6
Prupe.1G050900	6
Prupe.1G408700	10
Prupe.1G408900	6
Prupe.1G409400	9
Prupe.1G409600	3
Prupe.1G409700	2
Prupe.1G410300	9
Prupe.1G411100	10
Prupe.1G411500	4
Prupe.1G412400	1
Prupe.1G051300	8
Prupe.1G413500	1
Prupe.1G051400	4
Prupe.1G414400	2
Prupe.1G414800	1
Prupe.1G416400	9
Prupe.1G416500	8
Prupe.1G416900	8
Prupe.1G417100	7
Prupe.1G417200	9
Prupe.1G417400	1
Prupe.1G417800	7
Prupe.1G417900	10
Prupe.1G418200	7
Prupe.1G418500	1
Prupe.1G418600	1
Prupe.1G418900	6
Prupe.1G003500	8
Prupe.1G419900	7
Prupe.1G420000	7
Prupe.1G420200	6
Prupe.1G420500	1
Prupe.1G421500	9
Prupe.1G421700	8
Prupe.1G421800	1
Prupe.1G052300	10
Prupe.1G422000	7
Prupe.1G422200	10
Prupe.1G422800	10
Prupe.1G423000	6
Prupe.1G423700	8
Prupe.1G423900	6
Prupe.1G052400	1
Prupe.1G424200	9
Prupe.1G425000	10
Prupe.1G425800	1
Prupe.1G426300	9
Prupe.1G426400	6
Prupe.1G426700	10
Prupe.1G426900	9
Prupe.1G427100	3
Prupe.1G052600	7
Prupe.1G429500	8
Prupe.1G429600	4
Prupe.1G429700	1
Prupe.1G430000	3
Prupe.1G430100	10
Prupe.1G430300	5
Prupe.1G430400	9
Prupe.1G430600	6
Prupe.1G430900	1
Prupe.1G431000	9
Prupe.1G431300	1
Prupe.1G431500	10
Prupe.1G431800	4
Prupe.1G431900	8
Prupe.1G432000	6
Prupe.1G432100	1
Prupe.1G432400	7
Prupe.1G432500	9
Prupe.1G433100	7
Prupe.1G433200	1
Prupe.1G433300	10
Prupe.1G433500	1
Prupe.1G433700	1
Prupe.1G434100	8
Prupe.1G434200	4
Prupe.1G434300	1
Prupe.1G434500	8
Prupe.1G434900	9
Prupe.1G435100	7
Prupe.1G435300	9
Prupe.1G435600	9
Prupe.1G435800	7
Prupe.1G436000	9
Prupe.1G436200	4
Prupe.1G436800	4
Prupe.1G437200	4
Prupe.1G437400	7
Prupe.1G437500	9
Prupe.1G437600	3
Prupe.1G437700	7
Prupe.1G438200	9
Prupe.1G438800	1
Prupe.1G439300	1
Prupe.1G439500	9
Prupe.1G439600	7
Prupe.1G439700	7
Prupe.1G439900	7
Prupe.1G440000	1
Prupe.1G440100	8
Prupe.1G440300	10
Prupe.1G053800	6
Prupe.1G440700	9
Prupe.1G441000	10
Prupe.1G003900	1
Prupe.1G441400	4
Prupe.1G442100	9
Prupe.1G442900	7
Prupe.1G443200	6
Prupe.1G444400	6
Prupe.1G444500	10
Prupe.1G444700	8
Prupe.1G445100	6
Prupe.1G445400	1
Prupe.1G445800	1
Prupe.1G445900	4
Prupe.1G446200	1
Prupe.1G446400	1
Prupe.1G446600	1
Prupe.1G054100	1
Prupe.1G447000	4
Prupe.1G447800	7
Prupe.1G447900	7
Prupe.1G448400	4
Prupe.1G054200	1
Prupe.1G448600	4
Prupe.1G448700	8
Prupe.1G448900	10
Prupe.1G449200	4
Prupe.1G449700	4
Prupe.1G449800	6
Prupe.1G449900	6
Prupe.1G450100	1
Prupe.1G450500	1
Prupe.1G004000	9
Prupe.1G450800	10
Prupe.1G451000	1
Prupe.1G451100	1
Prupe.1G451400	1
Prupe.1G452100	6
Prupe.1G452300	9
Prupe.1G453700	9
Prupe.1G453800	7
Prupe.1G453900	7
Prupe.1G454000	6
Prupe.1G454300	10
Prupe.1G454600	4
Prupe.1G454900	1
Prupe.1G455100	6
Prupe.1G455200	10
Prupe.1G455300	1
Prupe.1G455900	8
Prupe.1G456500	4
Prupe.1G457000	7
Prupe.1G457800	10
Prupe.1G457900	9
Prupe.1G458300	1
Prupe.1G458500	9
Prupe.1G458600	9
Prupe.1G054600	7
Prupe.1G458800	9
Prupe.1G458900	9
Prupe.1G459400	6
Prupe.1G459800	9
Prupe.1G460600	10
Prupe.1G461000	7
Prupe.1G461300	8
Prupe.1G461400	10
Prupe.1G461700	7
Prupe.1G462200	10
Prupe.1G462300	1
Prupe.1G462400	9
Prupe.1G462700	8
Prupe.1G462900	7
Prupe.1G463900	10
Prupe.1G464400	6
Prupe.1G464500	8
Prupe.1G464600	4
Prupe.1G055000	9
Prupe.1G464700	1
Prupe.1G464900	7
Prupe.1G465500	1
Prupe.1G466100	6
Prupe.1G467000	6
Prupe.1G055200	8
Prupe.1G467100	4
Prupe.1G467200	10
Prupe.1G467600	7
Prupe.1G004100	1
Prupe.1G468100	7
Prupe.1G469000	3
Prupe.1G469200	1
Prupe.1G469300	1
Prupe.1G469500	8
Prupe.1G469600	8
Prupe.1G469700	9
Prupe.1G470100	6
Prupe.1G470300	7
Prupe.1G470400	7
Prupe.1G470500	7
Prupe.1G470600	8
Prupe.1G471000	9
Prupe.1G471200	9
Prupe.1G472200	10
Prupe.1G473500	7
Prupe.1G474600	4
Prupe.1G475000	1
Prupe.1G475100	10
Prupe.1G475200	10
Prupe.1G475300	10
Prupe.1G475400	10
Prupe.1G475900	10
Prupe.1G476100	1
Prupe.1G476600	1
Prupe.1G476900	4
Prupe.1G477300	1
Prupe.1G477700	1
Prupe.1G478200	6
Prupe.1G478400	7
Prupe.1G479000	7
Prupe.1G479900	8
Prupe.1G480100	9
Prupe.1G480400	4
Prupe.1G480600	9
Prupe.1G056400	4
Prupe.1G481600	4
Prupe.1G481900	10
Prupe.1G482200	8
Prupe.1G482800	8
Prupe.1G483000	4
Prupe.1G483200	1
Prupe.1G483900	9
Prupe.1G000100	7
Prupe.1G485100	7
Prupe.1G056600	1
Prupe.1G485700	4
Prupe.1G486900	10
Prupe.1G487600	6
Prupe.1G488100	10
Prupe.1G488500	4
Prupe.1G489100	1
Prupe.1G489400	7
Prupe.1G489900	6
Prupe.1G490200	9
Prupe.1G490300	9
Prupe.1G057400	1
Prupe.1G490500	6
Prupe.1G491300	9
Prupe.1G492500	1
Prupe.1G492800	9
Prupe.1G493000	10
Prupe.1G493100	8
Prupe.1G493200	6
Prupe.1G494200	5
Prupe.1G494400	8
Prupe.1G494500	6
Prupe.1G494700	6
Prupe.1G495000	1
Prupe.1G495100	4
Prupe.1G495200	6
Prupe.1G495400	5
Prupe.1G495500	6
Prupe.1G495600	10
Prupe.1G497100	9
Prupe.1G497300	4
Prupe.1G497500	4
Prupe.1G497700	4
Prupe.1G497900	1
Prupe.1G498300	4
Prupe.1G498400	4
Prupe.1G498800	4
Prupe.1G499300	5
Prupe.1G499700	9
Prupe.1G500000	10
Prupe.1G500600	9
Prupe.1G500800	7
Prupe.1G501900	7
Prupe.1G502300	9
Prupe.1G502500	9
Prupe.1G502700	1
Prupe.1G502800	6
Prupe.1G503000	10
Prupe.1G503200	10
Prupe.1G503500	8
Prupe.1G503800	6
Prupe.1G504000	3
Prupe.1G504200	7
Prupe.1G504400	10
Prupe.1G504900	10
Prupe.1G505100	9
Prupe.1G505200	1
Prupe.1G505400	1
Prupe.1G505900	6
Prupe.1G506100	8
Prupe.1G507500	5
Prupe.1G508000	1
Prupe.1G508100	1
Prupe.1G508400	6
Prupe.1G510000	1
Prupe.1G510100	1
Prupe.1G511200	8
Prupe.1G512500	1
Prupe.1G512700	6
Prupe.1G513000	8
Prupe.1G513500	5
Prupe.1G513700	6
Prupe.1G513800	10
Prupe.1G514000	6
Prupe.1G514500	8
Prupe.1G514700	8
Prupe.1G515200	4
Prupe.1G515600	4
Prupe.1G515700	4
Prupe.1G515900	7
Prupe.1G516200	1
Prupe.1G516400	1
Prupe.1G516800	7
Prupe.1G517400	1
Prupe.1G517600	6
Prupe.1G518100	2
Prupe.1G518200	1
Prupe.1G518600	2
Prupe.1G518800	3
Prupe.1G519000	1
Prupe.1G519200	9
Prupe.1G519600	9
Prupe.1G520100	9
Prupe.1G520200	9
Prupe.1G060700	7
Prupe.1G520300	9
Prupe.1G521200	1
Prupe.1G522500	9
Prupe.1G522600	9
Prupe.1G523000	10
Prupe.1G523100	6
Prupe.1G060900	10
Prupe.1G523500	7
Prupe.1G523600	9
Prupe.1G523700	1
Prupe.1G524200	9
Prupe.1G524400	4
Prupe.1G524500	1
Prupe.1G524600	9
Prupe.1G524900	4
Prupe.1G525200	9
Prupe.1G525500	9
Prupe.1G525600	9
Prupe.1G004800	8
Prupe.1G525800	9
Prupe.1G527200	10
Prupe.1G061200	7
Prupe.1G527500	1
Prupe.1G527600	1
Prupe.1G527900	7
Prupe.1G528500	4
Prupe.1G528800	10
Prupe.1G529000	10
Prupe.1G529100	10
Prupe.1G529300	1
Prupe.1G529500	9
Prupe.1G529700	7
Prupe.1G529800	10
Prupe.1G529900	6
Prupe.1G530800	1
Prupe.1G530900	4
Prupe.1G531100	4
Prupe.1G531400	4
Prupe.1G531500	6
Prupe.1G531700	4
Prupe.1G532200	6
Prupe.1G532300	6
Prupe.1G532600	6
Prupe.1G061500	5
Prupe.1G532800	8
Prupe.1G532900	6
Prupe.1G533100	10
Prupe.1G533800	7
Prupe.1G535100	10
Prupe.1G535300	4
Prupe.1G535400	6
Prupe.1G535500	8
Prupe.1G536100	1
Prupe.1G536500	7
Prupe.1G536600	9
Prupe.1G536700	9
Prupe.1G537200	6
Prupe.1G537300	10
Prupe.1G538400	6
Prupe.1G538800	1
Prupe.1G539000	8
Prupe.1G539300	6
Prupe.1G540400	4
Prupe.1G540600	6
Prupe.1G540700	4
Prupe.1G540800	4
Prupe.1G540900	6
Prupe.1G541500	8
Prupe.1G542300	6
Prupe.1G543000	4
Prupe.1G543900	10
Prupe.1G544800	1
Prupe.1G545000	4
Prupe.1G545200	4
Prupe.1G545300	4
Prupe.1G546200	5
Prupe.1G546300	1
Prupe.1G547100	1
Prupe.1G547500	1
Prupe.1G547600	1
Prupe.1G547700	1
Prupe.1G547800	1
Prupe.1G548300	6
Prupe.1G063400	5
Prupe.1G549600	9
Prupe.1G549700	7
Prupe.1G549900	1
Prupe.1G550000	6
Prupe.1G550100	6
Prupe.1G551100	7
Prupe.1G551600	6
Prupe.1G551800	9
Prupe.1G552100	6
Prupe.1G552600	9
Prupe.1G552800	10
Prupe.1G553500	6
Prupe.1G553800	6
Prupe.1G553900	8
Prupe.1G554000	6
Prupe.1G554300	1
Prupe.1G554400	1
Prupe.1G555200	9
Prupe.1G557700	10
Prupe.1G558300	9
Prupe.1G558600	9
Prupe.1G559000	8
Prupe.1G559900	1
Prupe.1G560100	4
Prupe.1G560400	6
Prupe.1G561600	6
Prupe.1G561800	8
Prupe.1G562600	10
Prupe.1G562900	6
Prupe.1G563100	10
Prupe.1G064800	10
Prupe.1G563900	9
Prupe.1G564000	10
Prupe.1G564100	6
Prupe.1G064900	4
Prupe.1G565700	6
Prupe.1G565800	7
Prupe.1G566000	9
Prupe.1G566700	6
Prupe.1G566800	7
Prupe.1G567000	10
Prupe.1G567100	10
Prupe.1G567200	7
Prupe.1G567400	6
Prupe.1G567800	8
Prupe.1G568400	10
Prupe.1G568500	8
Prupe.1G569300	6
Prupe.1G569500	4
Prupe.1G569700	9
Prupe.1G570200	9
Prupe.1G570400	1
Prupe.1G571000	8
Prupe.1G005300	1
Prupe.1G572200	1
Prupe.1G573600	7
Prupe.1G575100	8
Prupe.1G575200	8
Prupe.1G576100	6
Prupe.1G576800	9
Prupe.1G576900	1
Prupe.1G577000	6
Prupe.1G577200	10
Prupe.1G578500	7
Prupe.1G578800	1
Prupe.1G578900	6
Prupe.1G579100	6
Prupe.1G579300	8
Prupe.1G579400	7
Prupe.1G579500	10
Prupe.1G580100	4
Prupe.1G580500	1
Prupe.1G580700	6
Prupe.1G581000	9
Prupe.1G581600	7
Prupe.1G582100	10
Prupe.1G582500	9
Prupe.1G583700	1
Prupe.1G066300	10
Prupe.1G584700	6
Prupe.1G585000	6
Prupe.1G586000	4
Prupe.1G586200	2
Prupe.1G586400	9
Prupe.1G586900	7
Prupe.1G587100	7
Prupe.1G587400	6
Prupe.1G587600	9
Prupe.1G005500	10
Prupe.1G067200	10
Prupe.1G067400	1
Prupe.1G067700	4
Prupe.1G067900	6
Prupe.1G005600	1
Prupe.1G068500	1
Prupe.1G068900	4
Prupe.1G070100	4
Prupe.1G070300	4
Prupe.1G070400	1
Prupe.1G070500	4
Prupe.1G070700	7
Prupe.1G005800	1
Prupe.1G071100	6
Prupe.1G071300	10
Prupe.1G005900	1
Prupe.1G072600	6
Prupe.1G072800	6
Prupe.1G074000	5
Prupe.1G074600	8
Prupe.1G006300	6
Prupe.1G074900	6
Prupe.1G076200	6
Prupe.1G076700	6
Prupe.1G076900	1
Prupe.1G077300	7
Prupe.1G078700	9
Prupe.1G079600	1
Prupe.1G007000	7
Prupe.1G080200	6
Prupe.1G080500	4
Prupe.1G080600	4
Prupe.1G080700	9
Prupe.1G081900	10
Prupe.1G082000	9
Prupe.1G082300	3
Prupe.1G083000	1
Prupe.1G083100	1
Prupe.1G083300	1
Prupe.1G083700	10
Prupe.1G083900	4
Prupe.1G084300	4
Prupe.1G084900	6
Prupe.1G007400	10
Prupe.1G085900	9
Prupe.1G086200	6
Prupe.1G086700	9
Prupe.1G007500	4
Prupe.1G087000	9
Prupe.1G087100	1
Prupe.1G087900	1
Prupe.1G088100	1
Prupe.1G007800	1
Prupe.1G088600	3
Prupe.1G089800	1
Prupe.1G090100	6
Prupe.1G090300	6
Prupe.1G090500	8
Prupe.1G091100	1
Prupe.1G091400	10
Prupe.1G091700	1
Prupe.1G008400	7
Prupe.1G092000	6
Prupe.1G092200	4
Prupe.1G092300	9
Prupe.1G008500	1
Prupe.1G092900	9
Prupe.1G093000	9
Prupe.1G093100	4
Prupe.1G093900	8
Prupe.1G094200	10
Prupe.1G094400	1
Prupe.1G009200	1
Prupe.1G094600	7
Prupe.1G094700	7
Prupe.1G009300	1
Prupe.1G095000	8
Prupe.1G095300	10
Prupe.1G095500	9
Prupe.1G095900	9
Prupe.1G009600	1
Prupe.1G096000	9
Prupe.1G096900	9
Prupe.1G097000	9
Prupe.1G009900	8
Prupe.1G097100	10
Prupe.1G097500	9
Prupe.1G097600	10
Prupe.1G097700	10
Prupe.1G097900	6
Prupe.1G098500	4
Prupe.1G099000	8
Prupe.1G099200	7
Prupe.1G099400	9
Prupe.1G099600	1
Prupe.1G099800	6
Prupe.1G099900	1
Prupe.1G100000	9
Prupe.1G100100	1
Prupe.1G100200	8
Prupe.1G100700	8
Prupe.1G100800	6
Prupe.1G101100	8
Prupe.1G101500	10
Prupe.1G101600	4
Prupe.1G101700	1
Prupe.1G102100	9
Prupe.1G103000	1
Prupe.1G103100	1
Prupe.1G010800	4
Prupe.1G010900	1
Prupe.1G103900	9
Prupe.1G104100	9
Prupe.1G011000	4
Prupe.1G104900	6
Prupe.1G105100	6
Prupe.1G011100	1
Prupe.1G011200	7
Prupe.1G107300	4
Prupe.1G107400	10
Prupe.1G107500	1
Prupe.1G108000	1
Prupe.1G108900	1
Prupe.1G011300	9
Prupe.1G109500	7
Prupe.1G110200	8
Prupe.1G011400	10
Prupe.1G110400	7
Prupe.1G110900	9
Prupe.1G111100	4
Prupe.1G111300	5
Prupe.1G011600	1
Prupe.1G111900	9
Prupe.1G112100	7
Prupe.1G112200	4
Prupe.1G112500	1
Prupe.1G112600	4
Prupe.1G000600	6
Prupe.1G113700	4
Prupe.1G113800	10
Prupe.1G114500	10
Prupe.1G114600	6
Prupe.1G115100	4
Prupe.1G115500	7
Prupe.1G115800	6
Prupe.1G115900	10
Prupe.1G012000	9
Prupe.1G116200	1
Prupe.1G116300	1
Prupe.1G116400	4
Prupe.1G116500	4
Prupe.1G012100	1
Prupe.1G117300	4
Prupe.1G117400	4
Prupe.1G117500	6
Prupe.1G012200	3
Prupe.1G117800	6
Prupe.1G118700	7
Prupe.1G118800	8
Prupe.1G119400	6
Prupe.1G120200	1
Prupe.1G120700	4
Prupe.1G121000	4
Prupe.1G121100	4
Prupe.1G121200	4
Prupe.1G121500	4
Prupe.1G121700	10
Prupe.1G121800	4
Prupe.1G122200	6
Prupe.1G122400	1
Prupe.1G122900	1
Prupe.1G012700	4
Prupe.1G123300	1
Prupe.1G012800	10
Prupe.1G124100	1
Prupe.1G124200	1
Prupe.1G124300	4
Prupe.1G012900	5
Prupe.1G124500	4
Prupe.1G013000	9
Prupe.1G124900	10
Prupe.1G125300	4
Prupe.1G125800	10
Prupe.1G126000	4
Prupe.1G126600	8
Prupe.1G126700	8
Prupe.1G013100	7
Prupe.1G126900	9
Prupe.1G127200	9
Prupe.1G127300	9
Prupe.1G127500	9
Prupe.2G011400	1
Prupe.2G070500	4
Prupe.2G011500	1
Prupe.2G011600	6
Prupe.2G012000	9
Prupe.2G070600	6
Prupe.2G071000	4
Prupe.2G071500	1
Prupe.2G071800	6
Prupe.2G072600	8
Prupe.2G073100	1
Prupe.2G012800	10
Prupe.2G073700	1
Prupe.2G073800	4
Prupe.2G012900	10
Prupe.2G074100	4
Prupe.2G074200	4
Prupe.2G074300	4
Prupe.2G074800	6
Prupe.2G013000	1
Prupe.2G076000	1
Prupe.2G076500	4
Prupe.2G076700	1
Prupe.2G076900	1
Prupe.2G077100	10
Prupe.2G077200	4
Prupe.2G013500	6
Prupe.2G077800	9
Prupe.2G079000	1
Prupe.2G013800	1
Prupe.2G079200	4
Prupe.2G079400	1
Prupe.2G013900	1
Prupe.2G079900	6
Prupe.2G080100	1
Prupe.2G080300	1
Prupe.2G080500	1
Prupe.2G080700	4
Prupe.2G080800	1
Prupe.2G080900	1
Prupe.2G081100	1
Prupe.2G014100	1
Prupe.2G081200	1
Prupe.2G082000	4
Prupe.2G082200	1
Prupe.2G082300	1
Prupe.2G082700	4
Prupe.2G082800	4
Prupe.2G083100	4
Prupe.2G083200	4
Prupe.2G014800	1
Prupe.2G083900	9
Prupe.2G015100	9
Prupe.2G085200	7
Prupe.2G085300	2
Prupe.2G086000	7
Prupe.2G086300	1
Prupe.2G086500	1
Prupe.2G087100	5
Prupe.2G087200	8
Prupe.2G087300	8
Prupe.2G087400	10
Prupe.2G087900	8
Prupe.2G088300	9
Prupe.2G089900	10
Prupe.2G090000	4
Prupe.2G091000	4
Prupe.2G091100	6
Prupe.2G092500	4
Prupe.2G093300	4
Prupe.2G094300	8
Prupe.2G094700	6
Prupe.2G094900	4
Prupe.2G095000	6
Prupe.2G095100	1
Prupe.2G095400	9
Prupe.2G096500	8
Prupe.2G096700	1
Prupe.2G096900	1
Prupe.2G097200	9
Prupe.2G097300	1
Prupe.2G097700	10
Prupe.2G098300	1
Prupe.2G098400	1
Prupe.2G098500	1
Prupe.2G098800	1
Prupe.2G016500	1
Prupe.2G099900	1
Prupe.2G100500	4
Prupe.2G101300	6
Prupe.2G101500	8
Prupe.2G101600	6
Prupe.2G101900	4
Prupe.2G016800	1
Prupe.2G103400	4
Prupe.2G103600	1
Prupe.2G103700	1
Prupe.2G104000	4
Prupe.2G104300	10
Prupe.2G104500	4
Prupe.2G104700	1
Prupe.2G105300	1
Prupe.2G105400	1
Prupe.2G105500	1
Prupe.2G105600	1
Prupe.2G106000	6
Prupe.2G107100	1
Prupe.2G107300	6
Prupe.2G107600	10
Prupe.2G108000	7
Prupe.2G108100	1
Prupe.2G108300	1
Prupe.2G108400	7
Prupe.2G108600	7
Prupe.2G108700	7
Prupe.2G000700	6
Prupe.2G109700	7
Prupe.2G111200	1
Prupe.2G111300	9
Prupe.2G111400	9
Prupe.2G111500	9
Prupe.2G111700	1
Prupe.2G111800	1
Prupe.2G018300	1
Prupe.2G112800	9
Prupe.2G113500	9
Prupe.2G113600	9
Prupe.2G113800	4
Prupe.2G114000	1
Prupe.2G114300	9
Prupe.2G114400	7
Prupe.2G115100	9
Prupe.2G115800	6
Prupe.2G116200	1
Prupe.2G116500	9
Prupe.2G116600	1
Prupe.2G117200	1
Prupe.2G117500	5
Prupe.2G118000	4
Prupe.2G118600	1
Prupe.2G120300	10
Prupe.2G120400	1
Prupe.2G120500	1
Prupe.2G121100	9
Prupe.2G121500	9
Prupe.2G121900	6
Prupe.2G123200	10
Prupe.2G123700	7
Prupe.2G124000	9
Prupe.2G124200	8
Prupe.2G125600	1
Prupe.2G125700	6
Prupe.2G125900	8
Prupe.2G126400	1
Prupe.2G126900	4
Prupe.2G127100	4
Prupe.2G127500	4
Prupe.2G127800	9
Prupe.2G128000	1
Prupe.2G128200	10
Prupe.2G129400	4
Prupe.2G130100	5
Prupe.2G130200	5
Prupe.2G130400	5
Prupe.2G019200	4
Prupe.2G130500	5
Prupe.2G130600	5
Prupe.2G130700	5
Prupe.2G131900	6
Prupe.2G133000	1
Prupe.2G134400	10
Prupe.2G134700	1
Prupe.2G134800	4
Prupe.2G135100	1
Prupe.2G135200	8
Prupe.2G135700	4
Prupe.2G136300	1
Prupe.2G136400	1
Prupe.2G138200	6
Prupe.2G138800	9
Prupe.2G138900	1
Prupe.2G139000	8
Prupe.2G139100	4
Prupe.2G139300	8
Prupe.2G139400	7
Prupe.2G139500	7
Prupe.2G139800	8
Prupe.2G140000	6
Prupe.2G140400	7
Prupe.2G140600	2
Prupe.2G141900	6
Prupe.2G142300	6
Prupe.2G000900	4
Prupe.2G020200	4
Prupe.2G143700	10
Prupe.2G144400	1
Prupe.2G144900	10
Prupe.2G145400	7
Prupe.2G145700	9
Prupe.2G146000	8
Prupe.2G146300	10
Prupe.2G146900	6
Prupe.2G147700	10
Prupe.2G020500	7
Prupe.2G148500	6
Prupe.2G148600	6
Prupe.2G148700	6
Prupe.2G149300	3
Prupe.2G149700	1
Prupe.2G020600	4
Prupe.2G149900	1
Prupe.2G150000	10
Prupe.2G150300	1
Prupe.2G020700	8
Prupe.2G151000	9
Prupe.2G151200	4
Prupe.2G151600	8
Prupe.2G151900	10
Prupe.2G152000	5
Prupe.2G152600	1
Prupe.2G153400	3
Prupe.2G153700	4
Prupe.2G153800	8
Prupe.2G153900	1
Prupe.2G154500	1
Prupe.2G155300	9
Prupe.2G155400	4
Prupe.2G021500	9
Prupe.2G156500	10
Prupe.2G021600	1
Prupe.2G157600	1
Prupe.2G158700	4
Prupe.2G158800	1
Prupe.2G021700	10
Prupe.2G159000	4
Prupe.2G159800	10
Prupe.2G021800	7
Prupe.2G160100	9
Prupe.2G160400	9
Prupe.2G160800	9
Prupe.2G161100	9
Prupe.2G161500	9
Prupe.2G161600	1
Prupe.2G162200	9
Prupe.2G162300	9
Prupe.2G162400	10
Prupe.2G162500	6
Prupe.2G163900	6
Prupe.2G164900	5
Prupe.2G166100	9
Prupe.2G167000	7
Prupe.2G167200	6
Prupe.2G022100	7
Prupe.2G022200	4
Prupe.2G170500	8
Prupe.2G171100	6
Prupe.2G171400	1
Prupe.2G171800	10
Prupe.2G172100	8
Prupe.2G172300	10
Prupe.2G173400	8
Prupe.2G022600	4
Prupe.2G174000	1
Prupe.2G174100	1
Prupe.2G174500	1
Prupe.2G174600	1
Prupe.2G174700	1
Prupe.2G174800	1
Prupe.2G175100	4
Prupe.2G175400	10
Prupe.2G176200	6
Prupe.2G176700	1
Prupe.2G177100	4
Prupe.2G177800	1
Prupe.2G177900	1
Prupe.2G178100	7
Prupe.2G178200	8
Prupe.2G178500	1
Prupe.2G178600	1
Prupe.2G178800	6
Prupe.2G179100	4
Prupe.2G179200	3
Prupe.2G179300	1
Prupe.2G180400	1
Prupe.2G180500	1
Prupe.2G181500	5
Prupe.2G181700	1
Prupe.2G181800	1
Prupe.2G023000	1
Prupe.2G182700	4
Prupe.2G023100	7
Prupe.2G183000	10
Prupe.2G183100	1
Prupe.2G183300	10
Prupe.2G183400	9
Prupe.2G183500	10
Prupe.2G183600	4
Prupe.2G183700	2
Prupe.2G183800	2
Prupe.2G183900	8
Prupe.2G001300	10
Prupe.2G184400	1
Prupe.2G184500	10
Prupe.2G184900	1
Prupe.2G185000	9
Prupe.2G186400	9
Prupe.2G186500	7
Prupe.2G186800	1
Prupe.2G187000	4
Prupe.2G187300	6
Prupe.2G187400	1
Prupe.2G188000	6
Prupe.2G188200	1
Prupe.2G188400	7
Prupe.2G188500	1
Prupe.2G189400	8
Prupe.2G190000	1
Prupe.2G190100	5
Prupe.2G190200	6
Prupe.2G190600	9
Prupe.2G190700	6
Prupe.2G192100	1
Prupe.2G192600	1
Prupe.2G193100	8
Prupe.2G193600	1
Prupe.2G193900	10
Prupe.2G194000	10
Prupe.2G194200	1
Prupe.2G194400	8
Prupe.2G195300	1
Prupe.2G195900	9
Prupe.2G196100	7
Prupe.2G196400	1
Prupe.2G197200	10
Prupe.2G197400	8
Prupe.2G198800	1
Prupe.2G199000	4
Prupe.2G199100	4
Prupe.2G199300	4
Prupe.2G199400	4
Prupe.2G199600	4
Prupe.2G199700	9
Prupe.2G199800	4
Prupe.2G200200	9
Prupe.2G200300	6
Prupe.2G200600	1
Prupe.2G202500	5
Prupe.2G202700	2
Prupe.2G203300	1
Prupe.2G203500	1
Prupe.2G203800	10
Prupe.2G203900	6
Prupe.2G205100	6
Prupe.2G024100	6
Prupe.2G205700	10
Prupe.2G205900	1
Prupe.2G206100	10
Prupe.2G206500	9
Prupe.2G207600	10
Prupe.2G207700	4
Prupe.2G208300	7
Prupe.2G208800	10
Prupe.2G209300	3
Prupe.2G210600	1
Prupe.2G211100	6
Prupe.2G211800	1
Prupe.2G212000	4
Prupe.2G212200	6
Prupe.2G212900	1
Prupe.2G213600	7
Prupe.2G214000	1
Prupe.2G214300	4
Prupe.2G214500	7
Prupe.2G214700	4
Prupe.2G214800	6
Prupe.2G215500	10
Prupe.2G215600	8
Prupe.2G217000	2
Prupe.2G217100	8
Prupe.2G217200	6
Prupe.2G217300	1
Prupe.2G217400	7
Prupe.2G217500	6
Prupe.2G218000	9
Prupe.2G218100	4
Prupe.2G218200	7
Prupe.2G219500	9
Prupe.2G220100	9
Prupe.2G220400	3
Prupe.2G221100	9
Prupe.2G221600	8
Prupe.2G221700	1
Prupe.2G222000	1
Prupe.2G222500	1
Prupe.2G222600	1
Prupe.2G222800	1
Prupe.2G222900	1
Prupe.2G223000	1
Prupe.2G223500	1
Prupe.2G223700	4
Prupe.2G224000	1
Prupe.2G224300	4
Prupe.2G224400	10
Prupe.2G224900	6
Prupe.2G225200	1
Prupe.2G225700	4
Prupe.2G225800	1
Prupe.2G225900	5
Prupe.2G226200	9
Prupe.2G226400	8
Prupe.2G226800	4
Prupe.2G227000	1
Prupe.2G227100	1
Prupe.2G227200	4
Prupe.2G227400	9
Prupe.2G227600	1
Prupe.2G229000	10
Prupe.2G229200	10
Prupe.2G229400	1
Prupe.2G230000	9
Prupe.2G231200	8
Prupe.2G231500	7
Prupe.2G231700	8
Prupe.2G231800	6
Prupe.2G231900	6
Prupe.2G232900	1
Prupe.2G233200	4
Prupe.2G234200	4
Prupe.2G234300	1
Prupe.2G234400	4
Prupe.2G236100	9
Prupe.2G236500	9
Prupe.2G236600	7
Prupe.2G236900	10
Prupe.2G237100	8
Prupe.2G237400	6
Prupe.2G237500	10
Prupe.2G238000	6
Prupe.2G238400	1
Prupe.2G239000	4
Prupe.2G239300	7
Prupe.2G239700	8
Prupe.2G239800	4
Prupe.2G239900	10
Prupe.2G240300	5
Prupe.2G240400	7
Prupe.2G240800	8
Prupe.2G241100	7
Prupe.2G241500	10
Prupe.2G241800	8
Prupe.2G241900	10
Prupe.2G242000	9
Prupe.2G242100	9
Prupe.2G242200	9
Prupe.2G242500	8
Prupe.2G243000	10
Prupe.2G243100	1
Prupe.2G243300	9
Prupe.2G243400	1
Prupe.2G243500	8
Prupe.2G243600	8
Prupe.2G243900	9
Prupe.2G244000	6
Prupe.2G244400	4
Prupe.2G244500	8
Prupe.2G245100	6
Prupe.2G245700	6
Prupe.2G245900	8
Prupe.2G246000	6
Prupe.2G246200	10
[truncated: 4,685 more rows]

## Sheet: Table S3
Table S3 . Transcription factors with enriched targets in the different clusters
We investigated whether some transcription factors specifically targeted genes in specific clusters (see Table 1) and among them, ten were differentially expressed. Here are shown the transcription factors and their targets belonging to these specific clusters. Homologous genes from Arabidopsis TAIR database are detailed for each target gene.
Transcription factors				Target genes
TF gene_id	TF Cluster	TF name		Target cluster	Target	TAIR.Match	TAIR.desc
Prupe.1G039200	5	PavMYB14	regulates	10	Prupe.1G060900	AT4G13710.2	Symbols: | Pectin lyase-like superfamily protein | chr4:7962550-7966012 FORWARD LENGTH=451
Prupe.1G039200	5	PavMYB14	regulates	10	Prupe.1G066300	AT5G07610.1	Symbols: | F-box family protein | chr5:2406068-2407330 FORWARD LENGTH=420
Prupe.1G039200	5	PavMYB14	regulates	10	Prupe.1G113800	AT3G17130.1	Symbols: | Plant invertase/pectin methylesterase inhibitor superfamily protein | chr3:5844495-5845046 REVERSE LENGTH=183
Prupe.1G039200	5	PavMYB14	regulates	10	Prupe.1G165400	AT3G23805.1	Symbols: RALFL24 | ralf-like 24 | chr3:8586467-8586823 FORWARD LENGTH=118
Prupe.1G039200	5	PavMYB14	regulates	10	Prupe.1G210800	AT1G09690.1	Symbols: | Translation protein SH3-like family protein | chr1:3136407-3137430 REVERSE LENGTH=164
Prupe.1G039200	5	PavMYB14	regulates	10	Prupe.1G240900	AT5G50260.1	Symbols: | Cysteine proteinases superfamily protein | chr5:20455605-20456862 FORWARD LENGTH=361
Prupe.1G039200	5	PavMYB14	regulates	10	Prupe.1G307100	AT1G25510.1	Symbols: | Eukaryotic aspartyl protease family protein | chr1:8959372-8960823 REVERSE LENGTH=483
Prupe.1G039200	5	PavMYB14	regulates	10	Prupe.1G309100	AT3G25860.1	Symbols: LTA2, PLE2 | 2-oxoacid dehydrogenases acyltransferase family protein | chr3:9460632-9462585 FORWARD LENGTH=480
Prupe.1G039200	5	PavMYB14	regulates	10	Prupe.1G326200	AT1G23090.1	Symbols: AST91, SULTR3;3 | sulfate transporter 91 | chr1:8185238-8188954 REVERSE LENGTH=631
Prupe.1G039200	5	PavMYB14	regulates	10	Prupe.1G333900	AT1G14830.1	Symbols: ADL1C, ADL5, DRP1C, DL1C | DYNAMIN-like 1C | chr1:5107699-5111470 REVERSE LENGTH=614
Prupe.1G039200	5	PavMYB14	regulates	10	Prupe.1G349100	AT3G19960.1	Symbols: ATM1 | myosin 1 | chr3:6949787-6956736 FORWARD LENGTH=1166
Prupe.1G039200	5	PavMYB14	regulates	10	Prupe.1G358500	AT2G47730.1	Symbols: ATGSTF8, ATGSTF5, GST6, GSTF8 | glutathione S-transferase phi 8 | chr2:19558213-19559266 FORWARD LENGTH=263
Prupe.1G039200	5	PavMYB14	regulates	10	Prupe.1G363300	AT1G75820.1	Symbols: CLV1, FAS3, FLO5, ATCLV1 | Leucine-rich receptor-like protein kinase family protein | chr1:28463631-28466652 REVERSE LENGTH=980
Prupe.1G039200	5	PavMYB14	regulates	10	Prupe.1G366100	AT1G75720.2	Symbols: | Plant protein of unknown function (DUF827) | chr1:28434648-28435321 REVERSE LENGTH=193
Prupe.1G039200	5	PavMYB14	regulates	10	Prupe.1G370900	AT1G75550.1	Symbols: | glycine-rich protein | chr1:28369437-28369940 REVERSE LENGTH=167
Prupe.1G039200	5	PavMYB14	regulates	10	Prupe.1G377300	AT4G39230.1	Symbols: | NmrA-like negative transcriptional regulator family protein | chr4:18266024-18267604 REVERSE LENGTH=308
Prupe.1G039200	5	PavMYB14	regulates	10	Prupe.1G426700	AT5G59845.1	Symbols: | Gibberellin-regulated family protein | chr5:24111443-24111808 FORWARD LENGTH=89
Prupe.1G039200	5	PavMYB14	regulates	10	Prupe.1G431500	AT5G47820.2	Symbols: FRA1 | P-loop containing nucleoside triphosphate hydrolases superfamily protein | chr5:19366505-19372229 FORWARD LENGTH=1035
Prupe.1G039200	5	PavMYB14	regulates	10	Prupe.1G444500	AT2G25870.1	Symbols: | haloacid dehalogenase-like hydrolase family protein | chr2:11031159-11034302 FORWARD LENGTH=584
Prupe.1G039200	5	PavMYB14	regulates	10	Prupe.1G503000	AT2G17870.1	Symbols: ATCSP3, CSP3 | cold shock domain protein 3 | chr2:7764276-7765181 REVERSE LENGTH=301
Prupe.1G039200	5	PavMYB14	regulates	10	Prupe.1G535100	AT2G22610.2	Symbols: | Di-glucose binding protein with Kinesin motor domain | chr2:9599550-9604626 FORWARD LENGTH=1062
Prupe.1G039200	5	PavMYB14	regulates	10	Prupe.1G537300	AT1G09890.1	Symbols: | Rhamnogalacturonate lyase family protein | chr1:3214237-3217386 REVERSE LENGTH=617
Prupe.1G039200	5	PavMYB14	regulates	10	Prupe.1G582100	AT1G09610.1	Symbols: | Protein of unknown function (DUF579) | chr1:3111789-3112637 FORWARD LENGTH=282
Prupe.1G039200	5	PavMYB14	regulates	10	Prupe.2G087400	n/a	n/a
Prupe.1G039200	5	PavMYB14	regulates	10	Prupe.2G123200	AT2G44940.1	Symbols: | Integrase-type DNA-binding superfamily protein | chr2:18537294-18538181 FORWARD LENGTH=295
Prupe.1G039200	5	PavMYB14	regulates	10	Prupe.2G143700	AT2G45300.1	Symbols: | RNA 3&amp;apos;-terminal phosphate cyclase/enolpyruvate transferase, alpha/beta | chr2:18677518-18679868 FORWARD LENGTH=520
Prupe.1G039200	5	PavMYB14	regulates	10	Prupe.2G183000	AT2G46300.1	Symbols: | Late embryogenesis abundant (LEA) hydroxyproline-rich glycoprotein family | chr2:19008392-19009247 FORWARD LENGTH=252
Prupe.1G039200	5	PavMYB14	regulates	10	Prupe.2G183300	n/a	n/a
Prupe.1G039200	5	PavMYB14	regulates	10	Prupe.2G194000	AT2G46640.2	Symbols: | unknown protein; FUNCTIONS IN: molecular_function unknown; INVOLVED IN: biological_process unknown; LOCATED IN: cellular_component unknown; EXPRESSED IN: 20 plant structures; EXPRESSED DURING: 11 growth stages; Has 26 Blast hits to 26 proteins in 11 species: Archae - 0; Bacteria - 0; Metazoa - 2; Fungi - 0; Plants - 23; Viruses - 0; Other Eukaryotes - 1 (source: NCBI BLink). | chr2:191…
Prupe.1G039200	5	PavMYB14	regulates	10	Prupe.2G263600	AT2G40610.1	Symbols: ATEXPA8, EXP8, ATEXP8, ATHEXP ALPHA 1.11, EXPA8 | expansin A8 | chr2:16949121-16950472 REVERSE LENGTH=253
Prupe.1G039200	5	PavMYB14	regulates	10	Prupe.2G309500	AT3G49260.2	Symbols: iqd21 | IQ-domain 21 | chr3:18262755-18265859 FORWARD LENGTH=471
Prupe.1G039200	5	PavMYB14	regulates	10	Prupe.3G078300	AT1G52720.1	Symbols: | unknown protein; BEST Arabidopsis thaliana protein match is: unknown protein (TAIR:AT3G15630.1); Has 61 Blast hits to 61 proteins in 13 species: Archae - 0; Bacteria - 0; Metazoa - 0; Fungi - 0; Plants - 61; Viruses - 0; Other Eukaryotes - 0 (source: NCBI BLink). | chr1:19641007-19641360 FORWARD LENGTH=117
Prupe.1G039200	5	PavMYB14	regulates	10	Prupe.3G097700	AT1G15950.1	Symbols: CCR1, IRX4, ATCCR1 | cinnamoyl coa 7uctase 1 | chr1:5478855-5481915 FORWARD LENGTH=344
Prupe.1G039200	5	PavMYB14	regulates	10	Prupe.3G123200	AT2G42570.1	Symbols: TBL39 | TRICHOME BIREFRINGENCE-LIKE 39 | chr2:17717498-17719921 REVERSE LENGTH=367
Prupe.1G039200	5	PavMYB14	regulates	10	Prupe.3G149200	AT1G68200.2	Symbols: | Zinc finger C-x8-C-x5-C-x3-H type family protein | chr1:25562118-25563948 FORWARD LENGTH=307
Prupe.1G039200	5	PavMYB14	regulates	10	Prupe.3G172400	n/a	n/a
Prupe.1G039200	5	PavMYB14	regulates	10	Prupe.3G183800	AT3G17640.1	Symbols: | Leucine-rich repeat (LRR) family protein | chr3:6032393-6033583 FORWARD LENGTH=396
Prupe.1G039200	5	PavMYB14	regulates	10	Prupe.3G202700	AT2G04850.1	Symbols: | Auxin-responsive family protein | chr2:1704298-1705608 FORWARD LENGTH=404
Prupe.1G039200	5	PavMYB14	regulates	10	Prupe.3G204900	n/a	n/a
Prupe.1G039200	5	PavMYB14	regulates	10	Prupe.3G240100	AT5G16023.1	Symbols: RTFL18, DVL1 | ROTUNDIFOLIA like 18 | chr5:5232731-5232886 REVERSE LENGTH=51
Prupe.1G039200	5	PavMYB14	regulates	10	Prupe.3G281800	AT1G70280.2	Symbols: | NHL domain-containing protein | chr1:26466086-26468471 REVERSE LENGTH=509
Prupe.1G039200	5	PavMYB14	regulates	10	Prupe.3G306700	AT3G27050.1	Symbols: | unknown protein; Has 43 Blast hits to 43 proteins in 17 species: Archae - 0; Bacteria - 0; Metazoa - 0; Fungi - 0; Plants - 40; Viruses - 0; Other Eukaryotes - 3 (source: NCBI BLink). | chr3:9978286-9979636 REVERSE LENGTH=182
Prupe.1G039200	5	PavMYB14	regulates	10	Prupe.4G004800	AT5G50740.1	Symbols: | Heavy metal transport/detoxification superfamily protein | chr5:20635983-20637847 REVERSE LENGTH=283
Prupe.1G039200	5	PavMYB14	regulates	10	Prupe.4G014600	AT1G12000.1	Symbols: | Phosphofructokinase family protein | chr1:4050159-4053727 REVERSE LENGTH=566
Prupe.1G039200	5	PavMYB14	regulates	10	Prupe.4G019500	AT1G11790.1	Symbols: ADT1 | arogenate dehydratase 1 | chr1:3981476-3984962 FORWARD LENGTH=392
Prupe.1G039200	5	PavMYB14	regulates	10	Prupe.4G019700	AT1G11740.1	Symbols: | ankyrin repeat family protein | chr1:3963317-3966824 REVERSE LENGTH=644
Prupe.1G039200	5	PavMYB14	regulates	10	Prupe.4G059000	AT5G45910.1	Symbols: | GDSL-like Lipase/Acylhydrolase superfamily protein | chr5:18620420-18622264 REVERSE LENGTH=372
Prupe.1G039200	5	PavMYB14	regulates	10	Prupe.4G065600	AT4G18760.1	Symbols: AtRLP51, RLP51 | receptor like protein 51 | chr4:10308163-10309458 REVERSE LENGTH=431
Prupe.1G039200	5	PavMYB14	regulates	10	Prupe.4G080600	AT2G34540.2	Symbols: | unknown protein; BEST Arabidopsis thaliana protein match is: unknown protein (TAIR:AT2G34530.1); Has 35333 Blast hits to 34131 proteins in 2444 species: Archae - 798; Bacteria - 22429; Metazoa - 974; Fungi - 991; Plants - 531; Viruses - 0; Other Eukaryotes - 9610 (source: NCBI BLink). | chr2:14550699-14552037 FORWARD LENGTH=288
Prupe.1G039200	5	PavMYB14	regulates	10	Prupe.4G105000	AT1G04290.1	Symbols: | Thioesterase superfamily protein | chr1:1147721-1148352 REVERSE LENGTH=155
Prupe.1G039200	5	PavMYB14	regulates	10	Prupe.4G151600	n/a	n/a
Prupe.1G039200	5	PavMYB14	regulates	10	Prupe.4G199100	AT3G48280.1	Symbols: CYP71A25 | cytochrome P450, family 71, subfamily A, polypeptide 25 | chr3:17879594-17881164 FORWARD LENGTH=490
Prupe.1G039200	5	PavMYB14	regulates	10	Prupe.4G199400	AT3G48280.1	Symbols: CYP71A25 | cytochrome P450, family 71, subfamily A, polypeptide 25 | chr3:17879594-17881164 FORWARD LENGTH=490
Prupe.1G039200	5	PavMYB14	regulates	10	Prupe.4G247800	AT3G08500.1	Symbols: MYB83, AtMYB83 | myb domain protein 83 | chr3:2576958-2578072 REVERSE LENGTH=343
Prupe.1G039200	5	PavMYB14	regulates	10	Prupe.5G091400	AT1G12640.1	Symbols: | MBOAT (membrane bound O-acyl transferase) family protein | chr1:4303586-4305666 REVERSE LENGTH=462
Prupe.1G039200	5	PavMYB14	regulates	10	Prupe.5G162000	AT5G53130.1	Symbols: CNGC1, ATCNGC1 | cyclic nucleotide gated channel 1 | chr5:21537830-21540490 REVERSE LENGTH=716
Prupe.1G039200	5	PavMYB14	regulates	10	Prupe.5G179200	AT5G50120.1	Symbols: | Transducin/WD40 repeat-like superfamily protein | chr5:20382630-20383796 REVERSE LENGTH=388
Prupe.1G039200	5	PavMYB14	regulates	10	Prupe.6G008000	AT5G59590.1	Symbols: UGT76E2 | UDP-glucosyl transferase 76E2 | chr5:24009152-24010585 REVERSE LENGTH=449
Prupe.1G039200	5	PavMYB14	regulates	10	Prupe.6G035700	AT5G56230.1	Symbols: PRA1.G2 | prenylated RAB acceptor 1.G2 | chr5:22758768-22759328 REVERSE LENGTH=186
Prupe.1G039200	5	PavMYB14	regulates	10	Prupe.6G058300	AT1G64780.1	Symbols: ATAMT1;2, AMT1;2 | ammonium transporter 1;2 | chr1:24061021-24062565 REVERSE LENGTH=514
Prupe.1G039200	5	PavMYB14	regulates	10	Prupe.6G061300	AT2G38080.1	Symbols: IRX12, LAC4, ATLMCO4, LMCO4 | Laccase/Diphenol oxidase family protein | chr2:15934540-15937352 FORWARD LENGTH=558
Prupe.1G039200	5	PavMYB14	regulates	10	Prupe.6G078300	AT3G46550.1	Symbols: SOS5 | Fasciclin-like arabinogalactan family protein | chr3:17136612-17137874 REVERSE LENGTH=420
Prupe.1G039200	5	PavMYB14	regulates	10	Prupe.6G086800	AT1G07720.1	Symbols: KCS3 | 3-ketoacyl-CoA synthase 3 | chr1:2390970-2392406 REVERSE LENGTH=478
Prupe.1G039200	5	PavMYB14	regulates	10	Prupe.6G089100	AT5G60020.1	Symbols: LAC17, ATLAC17 | laccase 17 | chr5:24168072-24170223 FORWARD LENGTH=577
Prupe.1G039200	5	PavMYB14	regulates	10	Prupe.6G151500	AT2G27140.1	Symbols: | HSP20-like chaperones superfamily protein | chr2:11598496-11599264 REVERSE LENGTH=224
Prupe.1G039200	5	PavMYB14	regulates	10	Prupe.6G183600	AT4G23180.1	Symbols: CRK10, RLK4 | cysteine-rich RLK (RECEPTOR-like protein kinase) 10 | chr4:12138171-12140780 FORWARD LENGTH=669
Prupe.1G039200	5	PavMYB14	regulates	10	Prupe.6G193900	AT1G01240.3	Symbols: | unknown protein; BEST Arabidopsis thaliana protein match is: unknown protein (TAIR:AT2G46550.1); Has 35333 Blast hits to 34131 proteins in 2444 species: Archae - 798; Bacteria - 22429; Metazoa - 974; Fungi - 991; Plants - 531; Viruses - 0; Other Eukaryotes - 9610 (source: NCBI BLink). | chr1:100683-101678 FORWARD LENGTH=331
Prupe.1G039200	5	PavMYB14	regulates	10	Prupe.6G197400	AT5G64620.1	Symbols: C/VIF2, ATC/VIF2 | cell wall / vacuolar inhibitor of fructosidase 2 | chr5:25831875-25832417 FORWARD LENGTH=180
Prupe.1G039200	5	PavMYB14	regulates	10	Prupe.6G214300	AT3G49690.1	Symbols: RAX3, MYB84, ATMYB84 | myb domain protein 84 | chr3:18427941-18429100 FORWARD LENGTH=310
Prupe.1G039200	5	PavMYB14	regulates	10	Prupe.6G271500	AT2G38080.1	Symbols: IRX12, LAC4, ATLMCO4, LMCO4 | Laccase/Diphenol oxidase family protein | chr2:15934540-15937352 FORWARD LENGTH=558
Prupe.1G039200	5	PavMYB14	regulates	10	Prupe.6G296400	AT3G08670.1	Symbols: | unknown protein; BEST Arabidopsis thaliana protein match is: unknown protein (TAIR:AT3G51540.1); Has 48380 Blast hits to 29827 proteins in 1356 species: Archae - 46; Bacteria - 5589; Metazoa - 17361; Fungi - 13192; Plants - 2237; Viruses - 905; Other Eukaryotes - 9050 (source: NCBI BLink). | chr3:2633946-2636536 FORWARD LENGTH=567
Prupe.1G039200	5	PavMYB14	regulates	10	Prupe.6G332500	AT3G21510.1	Symbols: AHP1 | histidine-containing phosphotransmitter 1 | chr3:7578432-7579537 REVERSE LENGTH=154
Prupe.1G039200	5	PavMYB14	regulates	10	Prupe.6G341100	AT1G54510.3	Symbols: NEK1 | NIMA-related serine/threonine kinase 1 | chr1:20358603-20362006 REVERSE LENGTH=612
Prupe.1G039200	5	PavMYB14	regulates	10	Prupe.6G361000	AT4G12800.1	Symbols: PSAL | photosystem I subunit l | chr4:7521469-7522493 FORWARD LENGTH=219
Prupe.1G039200	5	PavMYB14	regulates	10	Prupe.7G054100	AT3G10290.1	Symbols: | Nucleotide-sugar transporter family protein | chr3:3183511-3185324 REVERSE LENGTH=355
Prupe.1G039200	5	PavMYB14	regulates	10	Prupe.7G062000	AT2G43900.1	Symbols: | Endonuclease/exonuclease/phosphatase family protein | chr2:18178801-18183823 REVERSE LENGTH=1316
Prupe.1G039200	5	PavMYB14	regulates	10	Prupe.7G122500	AT2G36670.2	Symbols: | Eukaryotic aspartyl protease family protein | chr2:15364949-15368016 REVERSE LENGTH=507
Prupe.1G039200	5	PavMYB14	regulates	10	Prupe.7G123100	AT1G76590.1	Symbols: | PLATZ transcription factor family protein | chr1:28740875-28741894 FORWARD LENGTH=245
Prupe.1G039200	5	PavMYB14	regulates	10	Prupe.7G163100	AT4G36360.1	Symbols: BGAL3 | beta-galactosidase 3 | chr4:17176840-17181143 REVERSE LENGTH=856
Prupe.1G039200	5	PavMYB14	regulates	10	Prupe.7G193000	AT1G19230.1	Symbols: | Riboflavin synthase-like superfamily protein | chr1:6644189-6649149 FORWARD LENGTH=926
Prupe.1G039200	5	PavMYB14	regulates	10	Prupe.7G200300	AT5G20630.1	Symbols: GLP3, GLP3A, GLP3B, ATGER3, GER3 | germin 3 | chr5:6975315-6975950 REVERSE LENGTH=211
Prupe.1G039200	5	PavMYB14	regulates	10	Prupe.7G271500	AT2G44160.1	Symbols: MTHFR2 | methylenetetrahydrofolate 7uctase 2 | chr2:18262301-18265185 FORWARD LENGTH=594
Prupe.1G039200	5	PavMYB14	regulates	10	Prupe.8G082100	AT2G21220.1	Symbols: | SAUR-like auxin-responsive protein family | chr2:9089380-9089694 FORWARD LENGTH=104
Prupe.1G039200	5	PavMYB14	regulates	10	Prupe.8G107600	AT2G16050.1	Symbols: | Cysteine/Histidine-rich C1 domain family protein | chr2:6980450-6981939 FORWARD LENGTH=243
Prupe.1G039200	5	PavMYB14	regulates	10	Prupe.8G137300	AT4G34260.1	Symbols: FUC95A | 1,2-alpha-L-fucosidases | chr4:16398130-16401591 FORWARD LENGTH=843
Prupe.1G039200	5	PavMYB14	regulates	10	Prupe.8G150900	AT1G50010.1	Symbols: TUA2 | tubulin alpha-2 chain | chr1:18517737-18519729 FORWARD LENGTH=450
Prupe.1G039200	5	PavMYB14	regulates	10	Prupe.8G241100	AT4G02800.1	Symbols: | unknown protein; FUNCTIONS IN: molecular_function unknown; INVOLVED IN: biological_process unknown; LOCATED IN: chloroplast; EXPRESSED IN: 16 plant structures; EXPRESSED DURING: 9 growth stages; BEST Arabidopsis thaliana protein match is: unknown protein (TAIR:AT5G01970.1); Has 3209 Blast hits to 2720 proteins in 308 species: Archae - 13; Bacteria - 213; Metazoa - 1207; Fungi - 247; Pl…
Prupe.1G039200	5	PavMYB14	regulates	10	Prupe.8G266400	AT3G62390.1	Symbols: TBL6 | TRICHOME BIREFRINGENCE-LIKE 6 | chr3:23087275-23089142 REVERSE LENGTH=475
Prupe.1G434500	8	PavABF2	regulates	8	Prupe.1G021700	AT3G22840.1	Symbols: ELIP1, ELIP | Chlorophyll A-B binding family protein | chr3:8084628-8085445 REVERSE LENGTH=195
Prupe.1G434500	8	PavABF2	regulates	8	Prupe.1G093900	AT5G57660.1	Symbols: ATCOL5, COL5 | CONSTANS-like 5 | chr5:23355573-23356729 FORWARD LENGTH=355
Prupe.1G434500	8	PavABF2	regulates	8	Prupe.1G140100	AT2G39100.1	Symbols: | RING/U-box superfamily protein | chr2:16317462-16318869 FORWARD LENGTH=296
Prupe.1G434500	8	PavABF2	regulates	8	Prupe.1G145000	AT4G03020.2	Symbols: | transducin family protein / WD-40 repeat family protein | chr4:1331704-1334472 REVERSE LENGTH=493
Prupe.1G434500	8	PavABF2	regulates	8	Prupe.1G166200	AT4G13990.1	Symbols: | Exostosin family protein | chr4:8084395-8085960 FORWARD LENGTH=521
Prupe.1G434500	8	PavABF2	regulates	8	Prupe.1G224100	AT1G27300.1	Symbols: | unknown protein; Has 54 Blast hits to 54 proteins in 19 species: Archae - 0; Bacteria - 0; Metazoa - 11; Fungi - 6; Plants - 34; Viruses - 0; Other Eukaryotes - 3 (source: NCBI BLink). | chr1:9483324-9484194 FORWARD LENGTH=200
Prupe.1G434500	8	PavABF2	regulates	8	Prupe.1G273200	AT1G14290.1	Symbols: SBH2 | sphingoid base hydroxylase 2 | chr1:4880307-4881784 REVERSE LENGTH=259
Prupe.1G434500	8	PavABF2	regulates	8	Prupe.1G288000	AT1G13740.1	Symbols: AFP2 | ABI five binding protein 2 | chr1:4713969-4715158 FORWARD LENGTH=348
Prupe.1G434500	8	PavABF2	regulates	8	Prupe.1G316700	n/a	n/a
Prupe.1G434500	8	PavABF2	regulates	8	Prupe.1G330000	AT1G70760.1	Symbols: CRR23 | inorganic carbon transport protein-related | chr1:26687267-26688201 FORWARD LENGTH=191
Prupe.1G434500	8	PavABF2	regulates	8	Prupe.1G370700	AT3G49990.1	Symbols: | unknown protein; Has 1524 Blast hits to 1298 proteins in 225 species: Archae - 9; Bacteria - 84; Metazoa - 474; Fungi - 184; Plants - 98; Viruses - 17; Other Eukaryotes - 658 (source: NCBI BLink). | chr3:18532492-18534000 REVERSE LENGTH=502
Prupe.1G434500	8	PavABF2	regulates	8	Prupe.1G385900	AT4G19390.1	Symbols: | Uncharacterised protein family (UPF0114) | chr4:10574903-10576355 REVERSE LENGTH=273
Prupe.1G434500	8	PavABF2	regulates	8	Prupe.1G429500	AT1G02740.1	Symbols: | MRG family protein | chr1:599734-602021 REVERSE LENGTH=327
Prupe.1G434500	8	PavABF2	regulates	8	Prupe.1G482200	AT4G32190.1	Symbols: | Myosin heavy chain-related protein | chr4:15545052-15547689 FORWARD LENGTH=783
Prupe.1G434500	8	PavABF2	regulates	8	Prupe.1G482800	AT2G25320.1	Symbols: | TRAF-like family protein | chr2:10781951-10788065 REVERSE LENGTH=1673
Prupe.1G434500	8	PavABF2	regulates	8	Prupe.1G493100	AT1G01720.1	Symbols: ATAF1, ANAC002 | NAC (No Apical Meristem) domain transcriptional regulator superfamily protein | chr1:268471-269514 FORWARD LENGTH=289
Prupe.1G434500	8	PavABF2	regulates	8	Prupe.1G513000	AT4G30100.1	Symbols: | P-loop containing nucleoside triphosphate hydrolases superfamily protein | chr4:14714191-14719335 FORWARD LENGTH=1311
Prupe.1G434500	8	PavABF2	regulates	8	Prupe.1G514700	AT1G78130.1	Symbols: UNE2 | Major facilitator superfamily protein | chr1:29400171-29401814 FORWARD LENGTH=490
Prupe.1G434500	8	PavABF2	regulates	8	Prupe.2G217100	n/a	n/a
Prupe.1G434500	8	PavABF2	regulates	8	Prupe.2G237100	AT5G13820.1	Symbols: TBP1, ATBP-1, ATBP1, ATTBP1, HPPBF-1 | telomeric DNA binding protein 1 | chr5:4461694-4464355 FORWARD LENGTH=640
Prupe.1G434500	8	PavABF2	regulates	8	Prupe.2G239700	AT3G11410.1	Symbols: ATPP2CA, AHG3, PP2CA | protein phosphatase 2CA | chr3:3584181-3585649 REVERSE LENGTH=399
Prupe.1G434500	8	PavABF2	regulates	8	Prupe.2G271000	NA	NA
Prupe.1G434500	8	PavABF2	regulates	8	Prupe.2G279700	AT5G62360.1	Symbols: | Plant invertase/pectin methylesterase inhibitor superfamily protein | chr5:25040699-25041310 FORWARD LENGTH=203
Prupe.1G434500	8	PavABF2	regulates	8	Prupe.2G297100	n/a	n/a
Prupe.1G434500	8	PavABF2	regulates	8	Prupe.2G312300	AT5G59220.1	Symbols: HAI1 | highly ABA-induced PP2C gene 1 | chr5:23894672-23896497 REVERSE LENGTH=413
Prupe.1G434500	8	PavABF2	regulates	8	Prupe.3G021100	n/a	n/a
Prupe.1G434500	8	PavABF2	regulates	8	Prupe.3G069700	AT1G79900.1	Symbols: ATMBAC2, BAC2 | Mitochondrial substrate carrier family protein | chr1:30052524-30053599 REVERSE LENGTH=296
Prupe.1G434500	8	PavABF2	regulates	8	Prupe.3G108500	AT1G06460.1	Symbols: ACD32.1, ACD31.2 | alpha-crystallin domain 32.1 | chr1:1967308-1969414 REVERSE LENGTH=285
Prupe.1G434500	8	PavABF2	regulates	8	Prupe.3G151400	AT2G01300.1	Symbols: | unknown protein; BEST Arabidopsis thaliana protein match is: unknown protein (TAIR:AT1G15010.1); Has 73 Blast hits to 73 proteins in 12 species: Archae - 0; Bacteria - 0; Metazoa - 0; Fungi - 0; Plants - 73; Viruses - 0; Other Eukaryotes - 0 (source: NCBI BLink). | chr2:151221-151691 REVERSE LENGTH=156
Prupe.1G434500	8	PavABF2	regulates	8	Prupe.3G158900	AT3G03341.1	Symbols: | unknown protein; Has 30201 Blast hits to 17322 proteins in 780 species: Archae - 12; Bacteria - 1396; Metazoa - 17338; Fungi - 3422; Plants - 5037; Viruses - 0; Other Eukaryotes - 2996 (source: NCBI BLink). | chr3:790338-790556 REVERSE LENGTH=72
Prupe.1G434500	8	PavABF2	regulates	8	Prupe.3G243100	AT4G27130.1	Symbols: | Translation initiation factor SUI1 family protein | chr4:13604814-13605525 REVERSE LENGTH=113
Prupe.1G434500	8	PavABF2	regulates	8	Prupe.3G245100	AT3G02380.1	Symbols: COL2, ATCOL2 | CONSTANS-like 2 | chr3:487438-488624 REVERSE LENGTH=347
Prupe.1G434500	8	PavABF2	regulates	8	Prupe.3G275000	AT1G59650.1	Symbols: CW14 | Protein of unknown function (DUF1336) | chr1:21920099-21922670 FORWARD LENGTH=492
Prupe.1G434500	8	PavABF2	regulates	8	Prupe.4G116700	AT4G20070.1	Symbols: ATAAH, AAH | allantoate amidohydrolase | chr4:10861548-10864529 FORWARD LENGTH=525
Prupe.1G434500	8	PavABF2	regulates	8	Prupe.4G129200	AT1G16350.1	Symbols: | Aldolase-type TIM barrel family protein | chr1:5590951-5592872 FORWARD LENGTH=502
Prupe.1G434500	8	PavABF2	regulates	8	Prupe.4G150200	AT1G78440.1	Symbols: ATGA2OX1, GA2OX1 | Arabidopsis thaliana gibberellin 2-oxidase 1 | chr1:29511772-29512990 REVERSE LENGTH=329
Prupe.1G434500	8	PavABF2	regulates	8	Prupe.4G150500	AT1G17100.1	Symbols: | SOUL heme-binding family protein | chr1:5844766-5845539 FORWARD LENGTH=232
Prupe.1G434500	8	PavABF2	regulates	8	Prupe.4G150900	n/a	n/a
Prupe.1G434500	8	PavABF2	regulates	8	Prupe.4G179800	AT4G27520.1	Symbols: ENODL2, AtENODL2 | early nodulin-like protein 2 | chr4:13750668-13751819 REVERSE LENGTH=349
Prupe.1G434500	8	PavABF2	regulates	8	Prupe.4G203900	AT5G20620.1	Symbols: UBQ4 | ubiquitin 4 | chr5:6973315-6974463 REVERSE LENGTH=382
Prupe.1G434500	8	PavABF2	regulates	8	Prupe.4G279600	AT1G01720.1	Symbols: ATAF1, ANAC002 | NAC (No Apical Meristem) domain transcriptional regulator superfamily protein | chr1:268471-269514 FORWARD LENGTH=289
Prupe.1G434500	8	PavABF2	regulates	8	Prupe.5G097700	AT3G48990.1	Symbols: | AMP-dependent synthetase and ligase family protein | chr3:18159031-18161294 REVERSE LENGTH=514
Prupe.1G434500	8	PavABF2	regulates	8	Prupe.5G099800	AT4G11570.2	Symbols: | Haloacid dehalogenase-like hydrolase (HAD) superfamily protein | chr4:7004743-7005864 FORWARD LENGTH=373
Prupe.1G434500	8	PavABF2	regulates	8	Prupe.5G123500	AT4G23990.1	Symbols: ATCSLG3, CSLG3 | cellulose synthase like G3 | chr4:12456491-12460498 FORWARD LENGTH=751
Prupe.1G434500	8	PavABF2	regulates	8	Prupe.5G143300	AT5G50920.1	Symbols: CLPC, ATHSP93-V, HSP93-V, DCA1, CLPC1 | CLPC homologue 1 | chr5:20715710-20719800 REVERSE LENGTH=929
Prupe.1G434500	8	PavABF2	regulates	8	Prupe.5G148300	AT4G24960.1	Symbols: ATHVA22D, HVA22D | HVA22 homologue D | chr4:12828060-12828982 FORWARD LENGTH=135
Prupe.1G434500	8	PavABF2	regulates	8	Prupe.5G172700	AT4G22220.1	Symbols: ISU1, ATISU1 | SufE/NifU family protein | chr4:11759444-11760881 REVERSE LENGTH=167
Prupe.1G434500	8	PavABF2	regulates	8	Prupe.5G175800	AT1G60190.1	Symbols: | ARM repeat superfamily protein | chr1:22198403-22200463 FORWARD LENGTH=686
Prupe.1G434500	8	PavABF2	regulates	8	Prupe.5G216500	AT3G18570.1	Symbols: | Oleosin family protein | chr3:6396072-6396572 REVERSE LENGTH=166
Prupe.1G434500	8	PavABF2	regulates	8	Prupe.5G218200	AT1G73920.1	Symbols: | alpha/beta-Hydrolases superfamily protein | chr1:27791194-27794698 FORWARD LENGTH=704
Prupe.1G434500	8	PavABF2	regulates	8	Prupe.5G231700	NA	NA
Prupe.1G434500	8	PavABF2	regulates	8	Prupe.6G052500	AT3G51770.2	Symbols: ETO1 | tetratricopeptide repeat (TPR)-containing protein | chr3:19200328-19203998 REVERSE LENGTH=959
Prupe.1G434500	8	PavABF2	regulates	8	Prupe.6G060100	AT2G29650.1	Symbols: ANTR1, PHT4;1 | phosphate transporter 4;1 | chr2:12673685-12676003 REVERSE LENGTH=512
Prupe.1G434500	8	PavABF2	regulates	8	Prupe.6G068800	AT2G29380.1	Symbols: HAI3 | highly ABA-induced PP2C gene 3 | chr2:12608855-12610124 FORWARD LENGTH=362
Prupe.1G434500	8	PavABF2	regulates	8	Prupe.6G071600	AT2G29190.2	Symbols: PUM2 | pumilio 2 | chr2:12544260-12548071 REVERSE LENGTH=972
Prupe.1G434500	8	PavABF2	regulates	8	Prupe.6G100500	AT3G09770.1	Symbols: | RING/U-box superfamily protein | chr3:2996402-2997835 REVERSE LENGTH=388
Prupe.1G434500	8	PavABF2	regulates	8	Prupe.6G106100	AT3G57120.1	Symbols: | Protein kinase superfamily protein | chr3:21139099-21140469 FORWARD LENGTH=456
Prupe.1G434500	8	PavABF2	regulates	8	Prupe.6G173200	AT5G64860.1	Symbols: DPE1 | disproportionating enzyme | chr5:25925373-25928788 REVERSE LENGTH=576
Prupe.1G434500	8	PavABF2	regulates	8	Prupe.6G191800	AT2G22420.1	Symbols: | Peroxidase superfamily protein | chr2:9513341-9514484 FORWARD LENGTH=329
Prupe.1G434500	8	PavABF2	regulates	8	Prupe.6G213300	AT5G65720.1	Symbols: ATNIFS1, NIFS1, NFS1, ATNFS1 | nitrogen fixation S (NIFS)-like 1 | chr5:26296349-26297710 FORWARD LENGTH=453
Prupe.1G434500	8	PavABF2	regulates	8	Prupe.6G235500	n/a	n/a
Prupe.1G434500	8	PavABF2	regulates	8	Prupe.6G235800	AT5G04220.2	Symbols: SYTC, ATSYTC, NTMC2TYPE1.3, NTMC2T1.3, SYT3 | Calcium-dependent lipid-binding (CaLB domain) family protein | chr5:1155985-1158620 REVERSE LENGTH=540
Prupe.1G434500	8	PavABF2	regulates	8	Prupe.6G283500	n/a	n/a
Prupe.1G434500	8	PavABF2	regulates	8	Prupe.6G308800	AT5G02270.1	Symbols: ATNAP9, NAP9 | non-intrinsic ABC protein 9 | chr5:467269-469041 REVERSE LENGTH=328
Prupe.1G434500	8	PavABF2	regulates	8	Prupe.6G339800	AT3G04890.1	Symbols: | Uncharacterized conserved protein (DUF2358) | chr3:1347708-1349066 FORWARD LENGTH=216
Prupe.1G434500	8	PavABF2	regulates	8	Prupe.7G050200	AT1G64830.1	Symbols: | Eukaryotic aspartyl protease family protein | chr1:24091271-24092566 REVERSE LENGTH=431
Prupe.1G434500	8	PavABF2	regulates	8	Prupe.7G094500	AT3G11670.1	Symbols: DGD1 | UDP-Glycosyltransferase superfamily protein | chr3:3681090-3684495 REVERSE LENGTH=808
Prupe.1G434500	8	PavABF2	regulates	8	Prupe.7G152300	AT4G33467.2	Symbols: | unknown protein; Has 25 Blast hits to 25 proteins in 9 species: Archae - 0; Bacteria - 0; Metazoa - 0; Fungi - 0; Plants - 25; Viruses - 0; Other Eukaryotes - 0 (source: NCBI BLink). | chr4:16101691-16102084 REVERSE LENGTH=101
Prupe.1G434500	8	PavABF2	regulates	8	Prupe.7G196100	AT1G19110.1	Symbols: | inter-alpha-trypsin inhibitor heavy chain-related | chr1:6602270-6605766 FORWARD LENGTH=754
Prupe.1G434500	8	PavABF2	regulates	8	Prupe.7G264700	AT5G57900.1	Symbols: SKIP1 | SKP1 interacting partner 1 | chr5:23449916-23450915 REVERSE LENGTH=300
Prupe.1G434500	8	PavABF2	regulates	8	Prupe.8G006300	AT1G33590.1	Symbols: | Leucine-rich repeat (LRR) family protein | chr1:12177788-12179221 FORWARD LENGTH=477
Prupe.1G434500	8	PavABF2	regulates	8	Prupe.8G013500	AT1G43890.3	Symbols: ATRAB18, ATRABC1, RAB18-1, RABC1, ATRAB-C1, RAB18 | RAB GTPASE HOMOLOG B18 | chr1:16646934-16648395 FORWARD LENGTH=212
Prupe.1G434500	8	PavABF2	regulates	8	Prupe.8G087100	AT2G21340.1	Symbols: | MATE efflux family protein | chr2:9132629-9136236 FORWARD LENGTH=559
Prupe.1G434500	8	PavABF2	regulates	8	Prupe.8G165600	AT4G38580.1	Symbols: ATFP6, HIPP26, FP6 | farnesylated protein 6 | chr4:18034596-18035693 FORWARD LENGTH=153
Prupe.1G434500	8	PavABF2	regulates	8	Prupe.8G197500	AT3G07250.1	Symbols: | nuclear transport factor 2 (NTF2) family protein / RNA recognition motif (RRM)-containing protein | chr3:2300579-2308305 REVERSE LENGTH=1294
Prupe.1G434500	8	PavABF2	regulates	8	Prupe.8G238700	AT3G22490.1	Symbols: | Seed maturation protein | chr3:7969785-7970738 REVERSE LENGTH=262
Prupe.1G434500	8	PavABF2	regulates	8	Prupe.8G254100	AT4G24990.1	Symbols: ATGP4 | Ubiquitin family protein | chr4:12849973-12851249 REVERSE LENGTH=118
Prupe.1G434500	8	PavABF2	regulates	8	Prupe.8G258700	AT2G47780.1	Symbols: | Rubber elongation factor protein (REF) | chr2:19570076-19570864 FORWARD LENGTH=235
Prupe.1G434500	8	PavABF2	regulates	8	Prupe.8G261200	AT5G61770.1	Symbols: PPAN | PETER PAN-like protein | chr5:24815888-24817495 FORWARD LENGTH=345
Prupe.3G014900	6	PavRVE1	regulates	8	Prupe.1G030800	AT5G43630.1	Symbols: TZP | zinc knuckle (CCHC-type) family protein | chr5:17527261-17530207 FORWARD LENGTH=831
Prupe.3G014900	6	PavRVE1	regulates	8	Prupe.1G126600	AT5G49230.1	Symbols: HRB1 | Drought-responsive family protein | chr5:19959048-19960422 REVERSE LENGTH=211
Prupe.3G014900	6	PavRVE1	regulates	8	Prupe.1G166200	AT4G13990.1	Symbols: | Exostosin family protein | chr4:8084395-8085960 FORWARD LENGTH=521
Prupe.3G014900	6	PavRVE1	regulates	8	Prupe.1G434500	AT1G45249.1	Symbols: ABF2, AREB1, ATAREB1 | abscisic acid responsive elements-binding factor 2 | chr1:17165420-17167415 REVERSE LENGTH=416
Prupe.3G014900	6	PavRVE1	regulates	8	Prupe.1G506100	AT1G77800.2	Symbols: | PHD finger family protein | chr1:29253800-29260190 FORWARD LENGTH=1374
Prupe.3G014900	6	PavRVE1	regulates	8	Prupe.2G041200	n/a	n/a
Prupe.3G014900	6	PavRVE1	regulates	8	Prupe.2G151600	NA	NA
Prupe.3G014900	6	PavRVE1	regulates	8	Prupe.2G183900	NA	NA
Prupe.3G014900	6	PavRVE1	regulates	8	Prupe.2G312300	AT5G59220.1	Symbols: HAI1 | highly ABA-induced PP2C gene 1 | chr5:23894672-23896497 REVERSE LENGTH=413
Prupe.3G014900	6	PavRVE1	regulates	8	Prupe.3G077600	AT1G80300.1	Symbols: NTT1, ATNTT1 | nucleotide transporter 1 | chr1:30191954-30194280 FORWARD LENGTH=624
Prupe.3G014900	6	PavRVE1	regulates	8	Prupe.4G016100	AT3G21630.1	Symbols: CERK1, LYSM RLK1 | chitin elicitor receptor kinase 1 | chr3:7615543-7618530 REVERSE LENGTH=617
Prupe.3G014900	6	PavRVE1	regulates	8	Prupe.4G252400	AT2G04865.1	Symbols: | Aminotransferase-like, plant mobile domain family protein | chr2:1712149-1714599 FORWARD LENGTH=667
Prupe.3G014900	6	PavRVE1	regulates	8	Prupe.5G071700	AT4G17250.1	Symbols: | unknown protein; BEST Arabidopsis thaliana protein match is: unknown protein (TAIR:AT5G47580.1); Has 31 Blast hits to 31 proteins in 6 species: Archae - 0; Bacteria - 0; Metazoa - 0; Fungi - 0; Plants - 31; Viruses - 0; Other Eukaryotes - 0 (source: NCBI BLink). | chr4:9671104-9673329 FORWARD LENGTH=741
Prupe.3G014900	6	PavRVE1	regulates	8	Prupe.5G074300	AT1G62530.2	Symbols: | Plant protein of unknown function (DUF863) | chr1:23146332-23147386 REVERSE LENGTH=312
Prupe.3G014900	6	PavRVE1	regulates	8	Prupe.5G221400	AT3G02555.1	Symbols: | unknown protein; BEST Arabidopsis thaliana protein match is: unknown protein (TAIR:AT5G16110.1); Has 130 Blast hits to 130 proteins in 18 species: Archae - 0; Bacteria - 0; Metazoa - 0; Fungi - 0; Plants - 130; Viruses - 0; Other Eukaryotes - 0 (source: NCBI BLink). | chr3:540024-540955 REVERSE LENGTH=162
Prupe.3G014900	6	PavRVE1	regulates	8	Prupe.6G239200	AT3G45290.1	Symbols: MLO3, ATMLO3 | Seven transmembrane MLO family protein | chr3:16617586-16621352 FORWARD LENGTH=508
Prupe.3G014900	6	PavRVE1	regulates	8	Prupe.6G309800	AT1G56560.1	Symbols: | Plant neutral invertase family protein | chr1:21192593-21194948 FORWARD LENGTH=616
Prupe.3G014900	6	PavRVE1	regulates	8	Prupe.8G011500	AT1G76980.2	Symbols: | FUNCTIONS IN: molecular_function unknown; INVOLVED IN: biological_process unknown; LOCATED IN: cellular_component unknown; BEST Arabidopsis thaliana protein match is: embryo defective 2170 (TAIR:AT1G21390.1); Has 61 Blast hits to 61 proteins in 18 species: Archae - 0; Bacteria - 8; Metazoa - 8; Fungi - 2; Plants - 40; Viruses - 3; Other Eukaryotes - 0 (source: NCBI BLink). | chr1:28926…
Prupe.3G014900	6	PavRVE1	regulates	8	Prupe.8G197500	AT3G07250.1	Symbols: | nuclear transport factor 2 (NTF2) family protein / RNA recognition motif (RRM)-containing protein | chr3:2300579-2308305 REVERSE LENGTH=1294
Prupe.3G014900	6	PavRVE1	regulates	8	Prupe.8G258700	AT2G47780.1	Symbols: | Rubber elongation factor protein (REF) | chr2:19570076-19570864 FORWARD LENGTH=235
Prupe.3G098100	3	PavWRKY40	regulates	3	Prupe.1G012200	AT2G32120.2	Symbols: HSP70T-2 | heat-shock protein 70T-2 | chr2:13651720-13653411 REVERSE LENGTH=563
Prupe.3G098100	3	PavWRKY40	regulates	3	Prupe.1G018700	AT5G36930.1	Symbols: | Disease resistance protein (TIR-NBS-LRR class) family | chr5:14567771-14571907 REVERSE LENGTH=1188
Prupe.3G098100	3	PavWRKY40	regulates	3	Prupe.1G042200	AT3G23400.1	Symbols: FIB4 | Plastid-lipid associated protein PAP / fibrillin family protein | chr3:8376636-8378225 REVERSE LENGTH=284
Prupe.3G098100	3	PavWRKY40	regulates	3	Prupe.1G160800	AT3G07200.2	Symbols: | RING/U-box superfamily protein | chr3:2291343-2292223 FORWARD LENGTH=182
Prupe.3G098100	3	PavWRKY40	regulates	3	Prupe.1G249300	AT1G70530.1	Symbols: CRK3 | cysteine-rich RLK (RECEPTOR-like protein kinase) 3 | chr1:26588750-26591379 REVERSE LENGTH=646
Prupe.3G098100	3	PavWRKY40	regulates	3	Prupe.1G265500	AT1G10350.1	Symbols: | DNAJ heat shock family protein | chr1:3393595-3394860 REVERSE LENGTH=349
Prupe.3G098100	3	PavWRKY40	regulates	3	Prupe.1G278800	AT1G14040.1	Symbols: | EXS (ERD1/XPR1/SYG1) family protein | chr1:4810488-4814543 FORWARD LENGTH=813
Prupe.3G098100	3	PavWRKY40	regulates	3	Prupe.2G307400	AT4G23810.1	Symbols: WRKY53, ATWRKY53 | WRKY family transcription factor | chr4:12392666-12393739 REVERSE LENGTH=324
Prupe.3G098100	3	PavWRKY40	regulates	3	Prupe.5G154800	AT5G63320.1	Symbols: NPX1 | nuclear protein X1 | chr5:25374413-25378783 REVERSE LENGTH=1061
Prupe.3G098100	3	PavWRKY40	regulates	3	Prupe.6G281500	AT1G47890.1	Symbols: AtRLP7, RLP7 | receptor like protein 7 | chr1:17643976-17647035 FORWARD LENGTH=1019
Prupe.3G098100	3	PavWRKY40	regulates	3	Prupe.8G003100	AT4G22330.1	Symbols: ATCES1 | Alkaline phytoceramidase (aPHC) | chr4:11798483-11799549 FORWARD LENGTH=255
Prupe.3G299000	8	PavMYB40	regulates	1	Prupe.1G017800	AT5G53130.1	Symbols: CNGC1, ATCNGC1 | cyclic nucleotide gated channel 1 | chr5:21537830-21540490 REVERSE LENGTH=716
Prupe.3G299000	8	PavMYB40	regulates	1	Prupe.1G028300	AT3G50150.1	Symbols: | Plant protein of unknown function (DUF247) | chr3:18595809-18597551 REVERSE LENGTH=509
Prupe.3G299000	8	PavMYB40	regulates	1	Prupe.1G087900	AT3G21240.1	Symbols: 4CL2, AT4CL2 | 4-coumarate:CoA ligase 2 | chr3:7454497-7457314 REVERSE LENGTH=556
Prupe.3G299000	8	PavMYB40	regulates	1	Prupe.1G123300	AT5G49350.2	Symbols: | Glycine-rich protein family | chr5:20009834-20011095 REVERSE LENGTH=225
Prupe.3G299000	8	PavMYB40	regulates	1	Prupe.1G155400	AT3G05990.1	Symbols: | Leucine-rich repeat (LRR) family protein | chr3:1797116-1799732 REVERSE LENGTH=517
Prupe.3G299000	8	PavMYB40	regulates	1	Prupe.1G202300	NA	NA
Prupe.3G299000	8	PavMYB40	regulates	1	Prupe.1G221400	n/a	n/a
Prupe.3G299000	8	PavMYB40	regulates	1	Prupe.1G237100	AT1G24430.1	Symbols: | HXXXD-type acyl-transferase family protein | chr1:8658190-8659497 REVERSE LENGTH=435
Prupe.3G299000	8	PavMYB40	regulates	1	Prupe.1G469200	AT4G23180.1	Symbols: CRK10, RLK4 | cysteine-rich RLK (RECEPTOR-like protein kinase) 10 | chr4:12138171-12140780 FORWARD LENGTH=669
Prupe.3G299000	8	PavMYB40	regulates	1	Prupe.1G554400	AT3G16520.3	Symbols: UGT88A1 | UDP-glucosyl transferase 88A1 | chr3:5619355-5620833 REVERSE LENGTH=462
Prupe.3G299000	8	PavMYB40	regulates	1	Prupe.2G013000	AT3G08040.2	Symbols: FRD3, MAN1, ATFRD3 | MATE efflux family protein | chr3:2566593-2569397 REVERSE LENGTH=526
Prupe.3G299000	8	PavMYB40	regulates	1	Prupe.2G039600	AT1G60500.1	Symbols: DRP4C | Dynamin related protein 4C | chr1:22291582-22293822 FORWARD LENGTH=669
Prupe.3G299000	8	PavMYB40	regulates	1	Prupe.2G039800	AT1G60500.1	Symbols: DRP4C | Dynamin related protein 4C | chr1:22291582-22293822 FORWARD LENGTH=669
Prupe.3G299000	8	PavMYB40	regulates	1	Prupe.2G039900	AT1G60500.1	Symbols: DRP4C | Dynamin related protein 4C | chr1:22291582-22293822 FORWARD LENGTH=669
Prupe.3G299000	8	PavMYB40	regulates	1	Prupe.2G066600	AT5G17680.1	Symbols: | disease resistance protein (TIR-NBS-LRR class), putative | chr5:5822999-5827153 FORWARD LENGTH=1294
Prupe.3G299000	8	PavMYB40	regulates	1	Prupe.2G211800	AT2G37040.1	Symbols: PAL1, ATPAL1 | PHE ammonia lyase 1 | chr2:15557602-15560237 REVERSE LENGTH=725
Prupe.3G299000	8	PavMYB40	regulates	1	Prupe.2G301800	AT5G52790.1	Symbols: | CBS domain-containing protein with a domain of unknown function (DUF21) | chr5:21391740-21394327 REVERSE LENGTH=500
Prupe.3G299000	8	PavMYB40	regulates	1	Prupe.2G306800	NA	NA
Prupe.3G299000	8	PavMYB40	regulates	1	Prupe.3G003100	AT1G02520.1	Symbols: PGP11 | P-glycoprotein 11 | chr1:524134-528745 FORWARD LENGTH=1278
Prupe.3G299000	8	PavMYB40	regulates	1	Prupe.3G004300	AT3G15580.1	Symbols: ATG8I, APG8H | Ubiquitin-like superfamily protein | chr3:5274075-5275000 REVERSE LENGTH=115
Prupe.3G299000	8	PavMYB40	regulates	1	Prupe.3G031300	AT3G14280.1	Symbols: | unknown protein; Has 51 Blast hits to 51 proteins in 13 species: Archae - 0; Bacteria - 0; Metazoa - 0; Fungi - 0; Plants - 51; Viruses - 0; Other Eukaryotes - 0 (source: NCBI BLink). | chr3:4761654-4762286 REVERSE LENGTH=141
Prupe.3G299000	8	PavMYB40	regulates	1	Prupe.3G107300	AT3G21240.1	Symbols: 4CL2, AT4CL2 | 4-coumarate:CoA ligase 2 | chr3:7454497-7457314 REVERSE LENGTH=556
Prupe.3G299000	8	PavMYB40	regulates	1	Prupe.3G146700	AT5G38210.1	Symbols: | Protein kinase family protein | chr5:15261035-15265376 FORWARD LENGTH=686
Prupe.3G299000	8	PavMYB40	regulates	1	Prupe.3G180400	AT3G59030.1	Symbols: TT12, ATTT12 | MATE efflux family protein | chr3:21819124-21821288 FORWARD LENGTH=507
Prupe.3G299000	8	PavMYB40	regulates	1	Prupe.3G260000	AT4G15280.1	Symbols: UGT71B5 | UDP-glucosyl transferase 71B5 | chr4:8719182-8720618 FORWARD LENGTH=478
Prupe.3G299000	8	PavMYB40	regulates	1	Prupe.3G279000	AT5G14930.2	Symbols: SAG101 | senescence-associated gene 101 | chr5:4828754-4830769 FORWARD LENGTH=537
Prupe.3G299000	8	PavMYB40	regulates	1	Prupe.4G048500	AT4G20970.1	Symbols: | basic helix-loop-helix (bHLH) DNA-binding superfamily protein | chr4:11215259-11216212 FORWARD LENGTH=190
Prupe.3G299000	8	PavMYB40	regulates	1	Prupe.4G051900	n/a	n/a
Prupe.3G299000	8	PavMYB40	regulates	1	Prupe.4G057400	AT1G28960.5	Symbols: ATNUDT15, ATNUDX15, NUDX15 | nudix hydrolase homolog 15 | chr1:10110135-10111607 REVERSE LENGTH=293
Prupe.3G299000	8	PavMYB40	regulates	1	Prupe.4G101900	AT4G20390.1	Symbols: | Uncharacterised protein family (UPF0497) | chr4:11007068-11007869 FORWARD LENGTH=197
Prupe.3G299000	8	PavMYB40	regulates	1	Prupe.4G185300	AT5G53750.1	Symbols: | CBS domain-containing protein | chr5:21817416-21818723 FORWARD LENGTH=408
Prupe.3G299000	8	PavMYB40	regulates	1	Prupe.4G193900	AT4G16740.1	Symbols: ATTPS03, TPS03 | terpene synthase 03 | chr4:9407856-9410877 FORWARD LENGTH=565
Prupe.3G299000	8	PavMYB40	regulates	1	Prupe.4G261000	n/a	n/a
Prupe.3G299000	8	PavMYB40	regulates	1	Prupe.4G283900	AT2G38290.1	Symbols: ATAMT2, AMT2;1, AMT2 | ammonium transporter 2 | chr2:16039672-16042291 REVERSE LENGTH=475
Prupe.3G299000	8	PavMYB40	regulates	1	Prupe.4G285300	AT2G38290.1	Symbols: ATAMT2, AMT2;1, AMT2 | ammonium transporter 2 | chr2:16039672-16042291 REVERSE LENGTH=475
Prupe.3G299000	8	PavMYB40	regulates	1	Prupe.5G022800	AT1G32100.1	Symbols: ATPRR1, PRR1 | pinoresinol 7uctase 1 | chr1:11546472-11547953 REVERSE LENGTH=317
Prupe.3G299000	8	PavMYB40	regulates	1	Prupe.5G073900	AT1G62520.1	Symbols: | unknown protein; BEST Arabidopsis thaliana protein match is: unknown protein (TAIR:AT4G12450.1); Has 388 Blast hits to 388 proteins in 26 species: Archae - 0; Bacteria - 1; Metazoa - 0; Fungi - 8; Plants - 376; Viruses - 0; Other Eukaryotes - 3 (source: NCBI BLink). | chr1:23144506-23145348 FORWARD LENGTH=280
Prupe.3G299000	8	PavMYB40	regulates	1	Prupe.5G109300	AT1G52760.1	Symbols: LysoPL2 | lysophospholipase 2 | chr1:19651378-19652576 FORWARD LENGTH=332
Prupe.3G299000	8	PavMYB40	regulates	1	Prupe.5G173800	AT1G23710.1	Symbols: | Protein of unknown function (DUF1645) | chr1:8385363-8386250 FORWARD LENGTH=295
Prupe.3G299000	8	PavMYB40	regulates	1	Prupe.5G176000	AT3G48010.1	Symbols: ATCNGC16, CNGC16 | cyclic nucleotide-gated channel 16 | chr3:17721335-17724028 REVERSE LENGTH=705
Prupe.3G299000	8	PavMYB40	regulates	1	Prupe.5G181300	AT5G62580.1	Symbols: | ARM repeat superfamily protein | chr5:25120010-25122259 FORWARD LENGTH=615
Prupe.3G299000	8	PavMYB40	regulates	1	Prupe.5G194400	AT1G74460.1	Symbols: | GDSL-like Lipase/Acylhydrolase superfamily protein | chr1:27988150-27989765 REVERSE LENGTH=366
Prupe.3G299000	8	PavMYB40	regulates	1	Prupe.5G204000	AT3G02890.1	Symbols: | RING/FYVE/PHD zinc finger superfamily protein | chr3:640828-645303 FORWARD LENGTH=994
Prupe.3G299000	8	PavMYB40	regulates	1	Prupe.5G212800	AT1G74030.1	Symbols: ENO1 | enolase 1 | chr1:27839465-27841901 REVERSE LENGTH=477
Prupe.3G299000	8	PavMYB40	regulates	1	Prupe.5G217500	AT1G75290.1	Symbols: | NAD(P)-binding Rossmann-fold superfamily protein | chr1:28253890-28255173 FORWARD LENGTH=318
Prupe.3G299000	8	PavMYB40	regulates	1	Prupe.5G219200	AT5G13210.1	Symbols: | Uncharacterised conserved protein UCP015417, vWA | chr5:4214567-4216588 FORWARD LENGTH=673
Prupe.3G299000	8	PavMYB40	regulates	1	Prupe.5G245200	AT5G24760.1	Symbols: | GroES-like zinc-binding dehydrogenase family protein | chr5:8495035-8497245 REVERSE LENGTH=381
Prupe.3G299000	8	PavMYB40	regulates	1	Prupe.6G005900	AT1G55320.1	Symbols: AAE18 | acyl-activating enzyme 18 | chr1:20633371-20636659 FORWARD LENGTH=727
Prupe.3G299000	8	PavMYB40	regulates	1	Prupe.6G074200	AT5G59420.1	Symbols: ORP3C | OSBP(oxysterol binding protein)-related protein 3C | chr5:23961731-23964623 FORWARD LENGTH=457
Prupe.3G299000	8	PavMYB40	regulates	1	Prupe.6G085300	AT2G28690.1	Symbols: | Protein of unknown function (DUF1635) | chr2:12307140-12308477 REVERSE LENGTH=231
Prupe.3G299000	8	PavMYB40	regulates	1	Prupe.6G106400	AT5G60720.1	Symbols: | Protein of unknown function, DUF547 | chr5:24418436-24422177 REVERSE LENGTH=691
Prupe.3G299000	8	PavMYB40	regulates	1	Prupe.6G138700	AT3G51680.1	Symbols: | NAD(P)-binding Rossmann-fold superfamily protein | chr3:19173622-19174667 REVERSE LENGTH=303
Prupe.3G299000	8	PavMYB40	regulates	1	Prupe.6G158400	AT4G21390.1	Symbols: B120 | S-locus lectin protein kinase family protein | chr4:11394458-11397474 REVERSE LENGTH=849
Prupe.3G299000	8	PavMYB40	regulates	1	Prupe.6G179700	AT2G22250.3	Symbols: ATAAT, AAT, MEE17 | aspartate aminotransferase | chr2:9458011-9460297 REVERSE LENGTH=475
Prupe.3G299000	8	PavMYB40	regulates	1	Prupe.6G185700	AT1G68470.1	Symbols: | Exostosin family protein | chr1:25676545-25678267 REVERSE LENGTH=455
Prupe.3G299000	8	PavMYB40	regulates	1	Prupe.6G235400	AT2G37040.1	Symbols: PAL1, ATPAL1 | PHE ammonia lyase 1 | chr2:15557602-15560237 REVERSE LENGTH=725
Prupe.3G299000	8	PavMYB40	regulates	1	Prupe.6G238300	AT5G03170.1	Symbols: FLA11, ATFLA11 | FASCICLIN-like arabinogalactan-protein 11 | chr5:752898-753638 REVERSE LENGTH=246
Prupe.3G299000	8	PavMYB40	regulates	1	Prupe.6G258700	AT3G21420.1	Symbols: | 2-oxoglutarate (2OG) and Fe(II)-dependent oxygenase superfamily protein | chr3:7541579-7543221 FORWARD LENGTH=364
Prupe.3G299000	8	PavMYB40	regulates	1	Prupe.6G364000	AT3G03310.1	Symbols: ATLCAT3, LCAT3 | lecithin:cholesterol acyltransferase 3 | chr3:778767-781488 REVERSE LENGTH=447
Prupe.3G299000	8	PavMYB40	regulates	1	Prupe.7G028500	AT5G12250.1	Symbols: TUB6 | beta-6 tubulin | chr5:3961317-3962971 REVERSE LENGTH=449
Prupe.3G299000	8	PavMYB40	regulates	1	Prupe.7G034300	AT2G32560.1	Symbols: | F-box family protein | chr2:13824820-13826761 FORWARD LENGTH=371
Prupe.3G299000	8	PavMYB40	regulates	1	Prupe.8G016100	AT1G17950.1	Symbols: ATMYB52, BW52, MYB52 | myb domain protein 52 | chr1:6177764-6179063 FORWARD LENGTH=249
Prupe.3G299000	8	PavMYB40	regulates	1	Prupe.8G202900	AT2G32720.1	Symbols: B5 #4, ATCB5-B, CB5-B | cytochrome B5 isoform B | chr2:13877013-13878447 REVERSE LENGTH=134
Prupe.4G136300	1	PavMYB63	regulates	1	Prupe.1G017000	AT3G22620.1	Symbols: | Bifunctional inhibitor/lipid-transfer protein/seed storage 2S albumin superfamily protein | chr3:8008615-8009415 FORWARD LENGTH=203
Prupe.4G136300	1	PavMYB63	regulates	1	Prupe.1G017800	AT5G53130.1	Symbols: CNGC1, ATCNGC1 | cyclic nucleotide gated channel 1 | chr5:21537830-21540490 REVERSE LENGTH=716
Prupe.4G136300	1	PavMYB63	regulates	1	Prupe.1G028400	AT3G01680.1	Symbols: | CONTAINS InterPro DOMAIN/s: Mediator complex subunit Med28 (InterPro:IPR021640); BEST Arabidopsis thaliana protein match is: unknown protein (TAIR:AT3G01670.1); Has 122 Blast hits to 112 proteins in 13 species: Archae - 0; Bacteria - 0; Metazoa - 0; Fungi - 0; Plants - 122; Viruses - 0; Other Eukaryotes - 0 (source: NCBI BLink). | chr3:252033-255246 FORWARD LENGTH=740
Prupe.4G136300	1	PavMYB63	regulates	1	Prupe.1G083300	AT4G32300.1	Symbols: SD2-5 | S-domain-2 5 | chr4:15599970-15602435 FORWARD LENGTH=821
Prupe.4G136300	1	PavMYB63	regulates	1	Prupe.1G087900	AT3G21240.1	Symbols: 4CL2, AT4CL2 | 4-coumarate:CoA ligase 2 | chr3:7454497-7457314 REVERSE LENGTH=556
Prupe.4G136300	1	PavMYB63	regulates	1	Prupe.1G089800	AT5G52450.1	Symbols: | MATE efflux family protein | chr5:21289042-21291749 REVERSE LENGTH=486
Prupe.4G136300	1	PavMYB63	regulates	1	Prupe.1G116200	AT2G23540.1	Symbols: | GDSL-like Lipase/Acylhydrolase superfamily protein | chr2:10024366-10026058 FORWARD LENGTH=387
Prupe.4G136300	1	PavMYB63	regulates	1	Prupe.1G124100	AT5G49170.1	Symbols: | unknown protein; BEST Arabidopsis thaliana protein match is: unknown protein (TAIR:AT3G06840.1); Has 1807 Blast hits to 1807 proteins in 277 species: Archae - 0; Bacteria - 0; Metazoa - 736; Fungi - 347; Plants - 385; Viruses - 0; Other Eukaryotes - 339 (source: NCBI BLink). | chr5:19938839-19939482 REVERSE LENGTH=185
Prupe.4G136300	1	PavMYB63	regulates	1	Prupe.1G124200	AT4G15960.1	Symbols: | alpha/beta-Hydrolases superfamily protein | chr4:9045763-9047199 REVERSE LENGTH=375
Prupe.4G136300	1	PavMYB63	regulates	1	Prupe.1G155400	AT3G05990.1	Symbols: | Leucine-rich repeat (LRR) family protein | chr3:1797116-1799732 REVERSE LENGTH=517
Prupe.4G136300	1	PavMYB63	regulates	1	Prupe.1G207100	AT1G05710.5	Symbols: | basic helix-loop-helix (bHLH) DNA-binding superfamily protein | chr1:1716198-1717023 FORWARD LENGTH=149
Prupe.4G136300	1	PavMYB63	regulates	1	Prupe.1G215800	AT3G17450.1	Symbols: | hAT dimerisation domain-containing protein | chr3:5972793-5975684 REVERSE LENGTH=877
Prupe.4G136300	1	PavMYB63	regulates	1	Prupe.1G221400	n/a	n/a
Prupe.4G136300	1	PavMYB63	regulates	1	Prupe.1G222300	AT5G13100.1	Symbols: | unknown protein; Has 1807 Blast hits to 1807 proteins in 277 species: Archae - 0; Bacteria - 0; Metazoa - 736; Fungi - 347; Plants - 385; Viruses - 0; Other Eukaryotes - 339 (source: NCBI BLink). | chr5:4156789-4158235 FORWARD LENGTH=354
Prupe.4G136300	1	PavMYB63	regulates	1	Prupe.1G236500	AT1G24430.1	Symbols: | HXXXD-type acyl-transferase family protein | chr1:8658190-8659497 REVERSE LENGTH=435
Prupe.4G136300	1	PavMYB63	regulates	1	Prupe.1G237100	AT1G24430.1	Symbols: | HXXXD-type acyl-transferase family protein | chr1:8658190-8659497 REVERSE LENGTH=435
Prupe.4G136300	1	PavMYB63	regulates	1	Prupe.1G261700	AT1G70140.1	Symbols: ATFH8, FH8 | formin 8 | chr1:26412688-26415048 REVERSE LENGTH=760
Prupe.4G136300	1	PavMYB63	regulates	1	Prupe.1G284200	NA	NA
Prupe.4G136300	1	PavMYB63	regulates	1	Prupe.1G295300	AT5G03490.1	Symbols: | UDP-Glycosyltransferase superfamily protein | chr5:871550-872947 FORWARD LENGTH=465
Prupe.4G136300	1	PavMYB63	regulates	1	Prupe.1G313000	AT1G68300.1	Symbols: | Adenine nucleotide alpha hydrolases-like superfamily protein | chr1:25598518-25599261 REVERSE LENGTH=160
Prupe.4G136300	1	PavMYB63	regulates	1	Prupe.1G391000	AT5G25170.1	Symbols: | PPPDE putative thiol peptidase family protein | chr5:8693257-8694438 FORWARD LENGTH=218
Prupe.4G136300	1	PavMYB63	regulates	1	Prupe.1G462300	AT5G10620.1	Symbols: | methyltransferases | chr5:3355466-3356615 REVERSE LENGTH=193
Prupe.4G136300	1	PavMYB63	regulates	1	Prupe.1G580500	AT2G40890.1	Symbols: CYP98A3 | cytochrome P450, family 98, subfamily A, polypeptide 3 | chr2:17058291-17060532 REVERSE LENGTH=508
Prupe.4G136300	1	PavMYB63	regulates	1	Prupe.2G013000	AT3G08040.2	Symbols: FRD3, MAN1, ATFRD3 | MATE efflux family protein | chr3:2566593-2569397 REVERSE LENGTH=526
Prupe.4G136300	1	PavMYB63	regulates	1	Prupe.2G013900	AT3G14470.1	Symbols: | NB-ARC domain-containing disease resistance protein | chr3:4857940-4861104 FORWARD LENGTH=1054
Prupe.4G136300	1	PavMYB63	regulates	1	Prupe.2G016500	AT3G54070.1	Symbols: | Ankyrin repeat family protein | chr3:20021330-20023603 REVERSE LENGTH=574
Prupe.4G136300	1	PavMYB63	regulates	1	Prupe.2G039600	AT1G60500.1	Symbols: DRP4C | Dynamin related protein 4C | chr1:22291582-22293822 FORWARD LENGTH=669
Prupe.4G136300	1	PavMYB63	regulates	1	Prupe.2G039800	AT1G60500.1	Symbols: DRP4C | Dynamin related protein 4C | chr1:22291582-22293822 FORWARD LENGTH=669
Prupe.4G136300	1	PavMYB63	regulates	1	Prupe.2G039900	AT1G60500.1	Symbols: DRP4C | Dynamin related protein 4C | chr1:22291582-22293822 FORWARD LENGTH=669
Prupe.4G136300	1	PavMYB63	regulates	1	Prupe.2G079400	AT3G56160.1	Symbols: | Sodium Bile acid symporter family | chr3:20837733-20841541 REVERSE LENGTH=436
Prupe.4G136300	1	PavMYB63	regulates	1	Prupe.2G096700	AT5G04490.1	Symbols: VTE5 | vitamin E pathway gene 5 | chr5:1279867-1281587 FORWARD LENGTH=304
Prupe.4G136300	1	PavMYB63	regulates	1	Prupe.2G096900	AT5G04500.1	Symbols: | glycosyltransferase family protein 47 | chr5:1283604-1286155 FORWARD LENGTH=765
Prupe.4G136300	1	PavMYB63	regulates	1	Prupe.2G103600	AT5G04530.1	Symbols: KCS19 | 3-ketoacyl-CoA synthase 19 | chr5:1292222-1293616 REVERSE LENGTH=464
Prupe.4G136300	1	PavMYB63	regulates	1	Prupe.2G103700	AT5G04530.1	Symbols: KCS19 | 3-ketoacyl-CoA synthase 19 | chr5:1292222-1293616 REVERSE LENGTH=464
Prupe.4G136300	1	PavMYB63	regulates	1	Prupe.2G134700	AT3G60510.1	Symbols: | ATP-dependent caseinolytic (Clp) protease/crotonase family protein | chr3:22357141-22360003 REVERSE LENGTH=401
Prupe.4G136300	1	PavMYB63	regulates	1	Prupe.2G188200	AT3G61750.1	Symbols: | Cytochrome b561/ferric 7uctase transmembrane with DOMON related domain | chr3:22857897-22859254 REVERSE LENGTH=398
Prupe.4G136300	1	PavMYB63	regulates	1	Prupe.2G211800	AT2G37040.1	Symbols: PAL1, ATPAL1 | PHE ammonia lyase 1 | chr2:15557602-15560237 REVERSE LENGTH=725
Prupe.4G136300	1	PavMYB63	regulates	1	Prupe.2G251300	AT5G05570.2	Symbols: | transducin family protein / WD-40 repeat family protein | chr5:1656766-1663728 FORWARD LENGTH=1099
Prupe.4G136300	1	PavMYB63	regulates	1	Prupe.2G258900	AT3G10985.1	Symbols: SAG20, WI12, ATWI-12 | senescence associated gene 20 | chr3:3442776-3443108 FORWARD LENGTH=110
Prupe.4G136300	1	PavMYB63	regulates	1	Prupe.2G263900	AT5G05270.2	Symbols: | Chalcone-flavanone isomerase family protein | chr5:1563543-1564827 FORWARD LENGTH=209
Prupe.4G136300	1	PavMYB63	regulates	1	Prupe.2G280100	AT4G12350.1	Symbols: MYB42, AtMYB42 | myb domain protein 42 | chr4:7324912-7326636 FORWARD LENGTH=286
Prupe.4G136300	1	PavMYB63	regulates	1	Prupe.2G283300	AT3G07040.1	Symbols: RPM1, RPS3 | NB-ARC domain-containing disease resistance protein | chr3:2226244-2229024 REVERSE LENGTH=926
Prupe.4G136300	1	PavMYB63	regulates	1	Prupe.2G306800	NA	NA
Prupe.4G136300	1	PavMYB63	regulates	1	Prupe.2G310600	AT3G49220.1	Symbols: | Plant invertase/pectin methylesterase inhibitor superfamily | chr3:18249840-18253647 FORWARD LENGTH=598
Prupe.4G136300	1	PavMYB63	regulates	1	Prupe.3G003100	AT1G02520.1	Symbols: PGP11 | P-glycoprotein 11 | chr1:524134-528745 FORWARD LENGTH=1278
Prupe.4G136300	1	PavMYB63	regulates	1	Prupe.3G031300	AT3G14280.1	Symbols: | unknown protein; Has 51 Blast hits to 51 proteins in 13 species: Archae - 0; Bacteria - 0; Metazoa - 0; Fungi - 0; Plants - 51; Viruses - 0; Other Eukaryotes - 0 (source: NCBI BLink). | chr3:4761654-4762286 REVERSE LENGTH=141
Prupe.4G136300	1	PavMYB63	regulates	1	Prupe.3G069500	AT3G16050.1	Symbols: A37, ATPDX1.2, PDX1.2 | pyridoxine biosynthesis 1.2 | chr3:5444121-5445065 REVERSE LENGTH=314
Prupe.4G136300	1	PavMYB63	regulates	1	Prupe.3G087400	AT3G15820.1	Symbols: ROD1 | phosphatidic acid phosphatase-related / PAP2-related | chr3:5351217-5353573 FORWARD LENGTH=301
Prupe.4G136300	1	PavMYB63	regulates	1	Prupe.3G097500	AT1G80820.1	Symbols: CCR2, ATCCR2 | cinnamoyl coa 7uctase | chr1:30370646-30372460 FORWARD LENGTH=332
Prupe.4G136300	1	PavMYB63	regulates	1	Prupe.3G097600	AT1G80820.1	Symbols: CCR2, ATCCR2 | cinnamoyl coa 7uctase | chr1:30370646-30372460 FORWARD LENGTH=332
Prupe.4G136300	1	PavMYB63	regulates	1	Prupe.3G102800	NA	NA
Prupe.4G136300	1	PavMYB63	regulates	1	Prupe.3G103600	AT1G80940.1	Symbols: | unknown protein; Has 30201 Blast hits to 17322 proteins in 780 species: Archae - 12; Bacteria - 1396; Metazoa - 17338; Fungi - 3422; Plants - 5037; Viruses - 0; Other Eukaryotes - 2996 (source: NCBI BLink). | chr1:30410959-30411943 FORWARD LENGTH=213
Prupe.4G136300	1	PavMYB63	regulates	1	Prupe.3G107300	AT3G21240.1	Symbols: 4CL2, AT4CL2 | 4-coumarate:CoA ligase 2 | chr3:7454497-7457314 REVERSE LENGTH=556
Prupe.4G136300	1	PavMYB63	regulates	1	Prupe.3G108200	AT2G30900.1	Symbols: TBL43 | TRICHOME BIREFRINGENCE-LIKE 43 | chr2:13150481-13152417 FORWARD LENGTH=368
Prupe.4G136300	1	PavMYB63	regulates	1	Prupe.3G146700	AT5G38210.1	Symbols: | Protein kinase family protein | chr5:15261035-15265376 FORWARD LENGTH=686
Prupe.4G136300	1	PavMYB63	regulates	1	Prupe.3G180400	AT3G59030.1	Symbols: TT12, ATTT12 | MATE efflux family protein | chr3:21819124-21821288 FORWARD LENGTH=507
Prupe.4G136300	1	PavMYB63	regulates	1	Prupe.3G199400	AT1G71400.1	Symbols: AtRLP12, RLP12 | receptor like protein 12 | chr1:26909905-26912448 FORWARD LENGTH=847
Prupe.4G136300	1	PavMYB63	regulates	1	Prupe.3G201300	n/a	n/a
Prupe.4G136300	1	PavMYB63	regulates	1	Prupe.3G225100	AT4G21380.1	Symbols: ARK3, RK3 | receptor kinase 3 | chr4:11389219-11393090 REVERSE LENGTH=850
Prupe.4G136300	1	PavMYB63	regulates	1	Prupe.3G261500	AT3G29200.1	Symbols: CM1, ATCM1 | chorismate mutase 1 | chr3:11164582-11166258 REVERSE LENGTH=340
Prupe.4G136300	1	PavMYB63	regulates	1	Prupe.3G267900	AT3G28917.1	Symbols: MIF2 | mini zinc finger 2 | chr3:10925014-10925316 FORWARD LENGTH=100
Prupe.4G136300	1	PavMYB63	regulates	1	Prupe.4G019600	AT1G62050.1	Symbols: | Ankyrin repeat family protein | chr1:22936323-22938874 REVERSE LENGTH=624
Prupe.4G136300	1	PavMYB63	regulates	1	Prupe.4G051900	n/a	n/a
Prupe.4G136300	1	PavMYB63	regulates	1	Prupe.4G052200	n/a	n/a
Prupe.4G136300	1	PavMYB63	regulates	1	Prupe.4G057400	AT1G28960.5	Symbols: ATNUDT15, ATNUDX15, NUDX15 | nudix hydrolase homolog 15 | chr1:10110135-10111607 REVERSE LENGTH=293
Prupe.4G136300	1	PavMYB63	regulates	1	Prupe.4G058700	AT1G28590.1	Symbols: | GDSL-like Lipase/Acylhydrolase superfamily protein | chr1:10047509-10049300 REVERSE LENGTH=403
Prupe.4G136300	1	PavMYB63	regulates	1	Prupe.4G058800	AT1G28580.1	Symbols: | GDSL-like Lipase/Acylhydrolase superfamily protein | chr1:10044603-10046379 REVERSE LENGTH=390
Prupe.4G136300	1	PavMYB63	regulates	1	Prupe.4G138300	AT3G12900.1	Symbols: | 2-oxoglutarate (2OG) and Fe(II)-dependent oxygenase superfamily protein | chr3:4104576-4106112 FORWARD LENGTH=357
Prupe.4G136300	1	PavMYB63	regulates	1	Prupe.4G157900	AT1G56140.1	Symbols: | Leucine-rich repeat transmembrane protein kinase | chr1:21001708-21007725 REVERSE LENGTH=1033
Prupe.4G136300	1	PavMYB63	regulates	1	Prupe.4G173300	AT5G46060.1	Symbols: | Protein of unknown function, DUF599 | chr5:18681533-18682459 FORWARD LENGTH=248
Prupe.4G136300	1	PavMYB63	regulates	1	Prupe.4G182400	AT4G11175.1	Symbols: | Nucleic acid-binding, OB-fold-like protein | chr4:6818162-6818806 FORWARD LENGTH=141
Prupe.4G136300	1	PavMYB63	regulates	1	Prupe.4G185300	AT5G53750.1	Symbols: | CBS domain-containing protein | chr5:21817416-21818723 FORWARD LENGTH=408
Prupe.4G136300	1	PavMYB63	regulates	1	Prupe.4G193900	AT4G16740.1	Symbols: ATTPS03, TPS03 | terpene synthase 03 | chr4:9407856-9410877 FORWARD LENGTH=565
Prupe.4G136300	1	PavMYB63	regulates	1	Prupe.4G266200	AT5G19410.1	Symbols: | ABC-2 type transporter family protein | chr5:6545237-6547111 REVERSE LENGTH=624
Prupe.4G136300	1	PavMYB63	regulates	1	Prupe.4G283900	AT2G38290.1	Symbols: ATAMT2, AMT2;1, AMT2 | ammonium transporter 2 | chr2:16039672-16042291 REVERSE LENGTH=475
Prupe.4G136300	1	PavMYB63	regulates	1	Prupe.4G285300	AT2G38290.1	Symbols: ATAMT2, AMT2;1, AMT2 | ammonium transporter 2 | chr2:16039672-16042291 REVERSE LENGTH=475
Prupe.4G136300	1	PavMYB63	regulates	1	Prupe.5G022800	AT1G32100.1	Symbols: ATPRR1, PRR1 | pinoresinol 7uctase 1 | chr1:11546472-11547953 REVERSE LENGTH=317
Prupe.4G136300	1	PavMYB63	regulates	1	Prupe.5G023100	NA	NA
Prupe.4G136300	1	PavMYB63	regulates	1	Prupe.5G023700	AT5G45580.1	Symbols: | Homeodomain-like superfamily protein | chr5:18481092-18482598 REVERSE LENGTH=264
Prupe.4G136300	1	PavMYB63	regulates	1	Prupe.5G073900	AT1G62520.1	Symbols: | unknown protein; BEST Arabidopsis thaliana protein match is: unknown protein (TAIR:AT4G12450.1); Has 388 Blast hits to 388 proteins in 26 species: Archae - 0; Bacteria - 1; Metazoa - 0; Fungi - 8; Plants - 376; Viruses - 0; Other Eukaryotes - 3 (source: NCBI BLink). | chr1:23144506-23145348 FORWARD LENGTH=280
Prupe.4G136300	1	PavMYB63	regulates	1	Prupe.5G101200	n/a	n/a
Prupe.4G136300	1	PavMYB63	regulates	1	Prupe.5G109300	AT1G52760.1	Symbols: LysoPL2 | lysophospholipase 2 | chr1:19651378-19652576 FORWARD LENGTH=332
Prupe.4G136300	1	PavMYB63	regulates	1	Prupe.5G113900	AT4G23740.1	Symbols: | Leucine-rich repeat protein kinase family protein | chr4:12367063-12369159 FORWARD LENGTH=638
Prupe.4G136300	1	PavMYB63	regulates	1	Prupe.5G128100	AT4G10770.1	Symbols: ATOPT7, OPT7 | oligopeptide transporter 7 | chr4:6628646-6632517 REVERSE LENGTH=766
Prupe.4G136300	1	PavMYB63	regulates	1	Prupe.5G132000	AT1G64700.1	Symbols: | unknown protein; FUNCTIONS IN: molecular_function unknown; INVOLVED IN: N-terminal protein myristoylation; LOCATED IN: cellular_component unknown; EXPRESSED IN: 17 plant structures; EXPRESSED DURING: 11 growth stages; BEST Arabidopsis thaliana protein match is: unknown protein (TAIR:AT3G61920.1); Has 48 Blast hits to 47 proteins in 7 species: Archae - 0; Bacteria - 0; Metazoa - 0; Fung…
Prupe.4G136300	1	PavMYB63	regulates	1	Prupe.5G173800	AT1G23710.1	Symbols: | Protein of unknown function (DUF1645) | chr1:8385363-8386250 FORWARD LENGTH=295
Prupe.4G136300	1	PavMYB63	regulates	1	Prupe.5G204000	AT3G02890.1	Symbols: | RING/FYVE/PHD zinc finger superfamily protein | chr3:640828-645303 FORWARD LENGTH=994
Prupe.4G136300	1	PavMYB63	regulates	1	Prupe.5G212800	AT1G74030.1	Symbols: ENO1 | enolase 1 | chr1:27839465-27841901 REVERSE LENGTH=477
Prupe.4G136300	1	PavMYB63	regulates	1	Prupe.5G217500	AT1G75290.1	Symbols: | NAD(P)-binding Rossmann-fold superfamily protein | chr1:28253890-28255173 FORWARD LENGTH=318
Prupe.4G136300	1	PavMYB63	regulates	1	Prupe.5G219200	AT5G13210.1	Symbols: | Uncharacterised conserved protein UCP015417, vWA | chr5:4214567-4216588 FORWARD LENGTH=673
Prupe.4G136300	1	PavMYB63	regulates	1	Prupe.5G220900	AT1G21880.2	Symbols: LYM1 | lysm domain GPI-ancho7 protein 1 precursor | chr1:7680689-7682526 FORWARD LENGTH=416
Prupe.4G136300	1	PavMYB63	regulates	1	Prupe.5G228300	AT5G08680.1	Symbols: | ATP synthase alpha/beta family protein | chr5:2821992-2824683 FORWARD LENGTH=559
Prupe.4G136300	1	PavMYB63	regulates	1	Prupe.5G230700	AT4G38620.1	Symbols: ATMYB4, MYB4 | myb domain protein 4 | chr4:18053866-18054876 FORWARD LENGTH=282
Prupe.4G136300	1	PavMYB63	regulates	1	Prupe.5G245100	AT1G54540.1	Symbols: | Late embryogenesis abundant (LEA) hydroxyproline-rich glycoprotein family | chr1:20367702-20368421 REVERSE LENGTH=239
Prupe.4G136300	1	PavMYB63	regulates	1	Prupe.5G245200	AT5G24760.1	Symbols: | GroES-like zinc-binding dehydrogenase family protein | chr5:8495035-8497245 REVERSE LENGTH=381
Prupe.4G136300	1	PavMYB63	regulates	1	Prupe.6G002600	AT5G56510.1	Symbols: APUM12, PUM12 | pumilio 12 | chr5:22881721-22883842 FORWARD LENGTH=596
Prupe.4G136300	1	PavMYB63	regulates	1	Prupe.6G005900	AT1G55320.1	Symbols: AAE18 | acyl-activating enzyme 18 | chr1:20633371-20636659 FORWARD LENGTH=727
Prupe.4G136300	1	PavMYB63	regulates	1	Prupe.6G035400	AT2G26940.1	Symbols: | C2H2-type zinc finger family protein | chr2:11496518-11497378 REVERSE LENGTH=286
Prupe.4G136300	1	PavMYB63	regulates	1	Prupe.6G053300	AT3G51780.1	Symbols: ATBAG4, BAG4 | BCL-2-associated athanogene 4 | chr3:19207029-19208178 REVERSE LENGTH=269
Prupe.4G136300	1	PavMYB63	regulates	1	Prupe.6G058500	AT2G29890.1	Symbols: VLN1, ATVLN1 | villin-like 1 | chr2:12744597-12749474 FORWARD LENGTH=909
Prupe.4G136300	1	PavMYB63	regulates	1	Prupe.6G060200	AT5G58860.1	Symbols: CYP86A1, CYP86 | cytochrome P450, family 86, subfamily A, polypeptide 1 | chr5:23765999-23767997 REVERSE LENGTH=513
Prupe.4G136300	1	PavMYB63	regulates	1	Prupe.6G060900	AT5G17910.2	Symbols: | unknown protein; FUNCTIONS IN: molecular_function unknown; INVOLVED IN: biological_process unknown; LOCATED IN: mitochondrion; EXPRESSED IN: 23 plant structures; EXPRESSED DURING: 15 growth stages; BEST Arabidopsis thaliana protein match is: unknown protein (TAIR:AT2G29620.1). | chr5:5927906-5932292 FORWARD LENGTH=1342
Prupe.4G136300	1	PavMYB63	regulates	1	Prupe.6G070000	AT2G29150.1	Symbols: | NAD(P)-binding Rossmann-fold superfamily protein | chr2:12535715-12536964 REVERSE LENGTH=268
Prupe.4G136300	1	PavMYB63	regulates	1	Prupe.6G080300	n/a	n/a
Prupe.4G136300	1	PavMYB63	regulates	1	Prupe.6G086100	AT1G07745.1	Symbols: ATRAD51D, RAD51D, SSN1 | homolog of RAD51 D | chr1:2400797-2402842 REVERSE LENGTH=322
Prupe.4G136300	1	PavMYB63	regulates	1	Prupe.6G104300	NA	NA
Prupe.4G136300	1	PavMYB63	regulates	1	Prupe.6G104400	AT2G28250.2	Symbols: NCRK | Protein kinase superfamily protein | chr2:12044004-12046339 FORWARD LENGTH=565
Prupe.4G136300	1	PavMYB63	regulates	1	Prupe.6G120000	AT2G27770.1	Symbols: | Plant protein of unknown function (DUF868) | chr2:11833089-11834051 REVERSE LENGTH=320
Prupe.4G136300	1	PavMYB63	regulates	1	Prupe.6G139000	AT3G11600.1	Symbols: | unknown protein; FUNCTIONS IN: molecular_function unknown; INVOLVED IN: response to karrikin; EXPRESSED IN: 21 plant structures; EXPRESSED DURING: 12 growth stages; BEST Arabidopsis thaliana protein match is: unknown protein (TAIR:AT5G06270.1); Has 171 Blast hits to 171 proteins in 15 species: Archae - 0; Bacteria - 0; Metazoa - 0; Fungi - 0; Plants - 171; Viruses - 0; Other Eukaryotes…
Prupe.4G136300	1	PavMYB63	regulates	1	Prupe.6G159000	AT1G11330.1	Symbols: | S-locus lectin protein kinase family protein | chr1:3810372-3813416 FORWARD LENGTH=840
Prupe.4G136300	1	PavMYB63	regulates	1	Prupe.6G167000	AT1G53050.1	Symbols: | Protein kinase superfamily protein | chr1:19772574-19775531 FORWARD LENGTH=694
Prupe.4G136300	1	PavMYB63	regulates	1	Prupe.6G172800	AT2G21940.4	Symbols: SK1, ATSK1 | shikimate kinase 1 | chr2:9351106-9352881 FORWARD LENGTH=304
Prupe.4G136300	1	PavMYB63	regulates	1	Prupe.6G179700	AT2G22250.3	Symbols: ATAAT, AAT, MEE17 | aspartate aminotransferase | chr2:9458011-9460297 REVERSE LENGTH=475
Prupe.4G136300	1	PavMYB63	regulates	1	Prupe.6G185700	AT1G68470.1	Symbols: | Exostosin family protein | chr1:25676545-25678267 REVERSE LENGTH=455
Prupe.4G136300	1	PavMYB63	regulates	1	Prupe.6G194500	n/a	n/a
Prupe.4G136300	1	PavMYB63	regulates	1	Prupe.6G235400	AT2G37040.1	Symbols: PAL1, ATPAL1 | PHE ammonia lyase 1 | chr2:15557602-15560237 REVERSE LENGTH=725
Prupe.4G136300	1	PavMYB63	regulates	1	Prupe.6G246200	AT3G53510.1	Symbols: | ABC-2 type transporter family protein | chr3:19837302-19839521 REVERSE LENGTH=739
Prupe.4G136300	1	PavMYB63	regulates	1	Prupe.6G291400	AT2G38500.1	Symbols: | 2-oxoglutarate (2OG) and Fe(II)-dependent oxygenase superfamily protein | chr2:16117610-16119041 REVERSE LENGTH=356
Prupe.4G136300	1	PavMYB63	regulates	1	Prupe.6G302700	AT1G09560.1	Symbols: GLP5 | germin-like protein 5 | chr1:3093896-3094639 FORWARD LENGTH=219
Prupe.4G136300	1	PavMYB63	regulates	1	Prupe.6G306400	n/a	n/a
Prupe.4G136300	1	PavMYB63	regulates	1	Prupe.6G349800	AT5G28490.1	Symbols: LSH1 | Protein of unknown function (DUF640) | chr5:10454541-10455113 REVERSE LENGTH=190
Prupe.4G136300	1	PavMYB63	regulates	1	Prupe.6G364000	AT3G03310.1	Symbols: ATLCAT3, LCAT3 | lecithin:cholesterol acyltransferase 3 | chr3:778767-781488 REVERSE LENGTH=447
Prupe.4G136300	1	PavMYB63	regulates	1	Prupe.6G365900	AT1G65560.1	Symbols: | Zinc-binding dehydrogenase family protein | chr1:24371608-24373673 REVERSE LENGTH=350
Prupe.4G136300	1	PavMYB63	regulates	1	Prupe.7G032000	AT5G55690.1	Symbols: | MADS-box transcription factor family protein | chr5:22548790-22549623 REVERSE LENGTH=277
Prupe.4G136300	1	PavMYB63	regulates	1	Prupe.7G034300	AT2G32560.1	Symbols: | F-box family protein | chr2:13824820-13826761 FORWARD LENGTH=371
Prupe.4G136300	1	PavMYB63	regulates	1	Prupe.7G067100	AT4G16760.1	Symbols: ACX1, ATACX1 | acyl-CoA oxidase 1 | chr4:9424930-9428689 REVERSE LENGTH=664
Prupe.4G136300	1	PavMYB63	regulates	1	Prupe.7G069000	AT5G06940.1	Symbols: | Leucine-rich repeat receptor-like protein kinase family protein | chr5:2148078-2150771 REVERSE LENGTH=872
Prupe.4G136300	1	PavMYB63	regulates	1	Prupe.7G076200	AT2G05990.2	Symbols: MOD1, ENR1 | NAD(P)-binding Rossmann-fold superfamily protein | chr2:2322876-2324867 FORWARD LENGTH=390
Prupe.4G136300	1	PavMYB63	regulates	1	Prupe.7G112700	n/a	n/a
Prupe.4G136300	1	PavMYB63	regulates	1	Prupe.7G132800	AT5G42930.1	Symbols: | alpha/beta-Hydrolases superfamily protein | chr5:17210738-17214152 REVERSE LENGTH=467
Prupe.4G136300	1	PavMYB63	regulates	1	Prupe.7G154900	AT5G49555.1	Symbols: | FAD/NAD(P)-binding oxido7uctase family protein | chr5:20107411-20110602 REVERSE LENGTH=556
Prupe.4G136300	1	PavMYB63	regulates	1	Prupe.7G168300	AT3G51240.1	Symbols: F3H, TT6, F3&amp;apos;H | flavanone 3-hydroxylase | chr3:19025409-19026658 FORWARD LENGTH=358
Prupe.4G136300	1	PavMYB63	regulates	1	Prupe.7G202600	AT2G06520.1	Symbols: PSBX | photosystem II subunit X | chr2:2587868-2588218 REVERSE LENGTH=116
Prupe.4G136300	1	PavMYB63	regulates	1	Prupe.7G236100	AT1G14920.1	Symbols: GAI, RGA2 | GRAS family transcription factor family protein | chr1:5149414-5151015 FORWARD LENGTH=533
Prupe.4G136300	1	PavMYB63	regulates	1	Prupe.7G240700	AT1G55270.1	Symbols: | Galactose oxidase/kelch repeat superfamily protein | chr1:20618333-20619925 REVERSE LENGTH=434
Prupe.4G136300	1	PavMYB63	regulates	1	Prupe.8G023800	AT5G17680.1	Symbols: | disease resistance protein (TIR-NBS-LRR class), putative | chr5:5822999-5827153 FORWARD LENGTH=1294
Prupe.4G136300	1	PavMYB63	regulates	1	Prupe.8G058200	AT1G22690.3	Symbols: | Gibberellin-regulated family protein | chr1:8027328-8027961 FORWARD LENGTH=119
Prupe.4G136300	1	PavMYB63	regulates	1	Prupe.8G066200	NA	NA
Prupe.4G136300	1	PavMYB63	regulates	1	Prupe.8G069600	NA	NA
Prupe.4G136300	1	PavMYB63	regulates	1	Prupe.8G069700	NA	NA
Prupe.4G136300	1	PavMYB63	regulates	1	Prupe.8G085900	AT4G36220.1	Symbols: FAH1, CYP84A1 | ferulic acid 5-hydroxylase 1 | chr4:17137584-17139619 REVERSE LENGTH=520
Prupe.4G136300	1	PavMYB63	regulates	1	Prupe.8G108400	AT1G49430.1	Symbols: LACS2, LRD2 | long-chain acyl-CoA synthetase 2 | chr1:18291188-18295641 FORWARD LENGTH=665
Prupe.4G136300	1	PavMYB63	regulates	1	Prupe.8G129800	AT4G34131.1	Symbols: UGT73B3 | UDP-glucosyl transferase 73B3 | chr4:16343268-16344713 REVERSE LENGTH=481
Prupe.4G136300	1	PavMYB63	regulates	1	Prupe.8G164600	AT2G20990.1	Symbols: SYTA, NTMC2TYPE1.1, ATSYTA, NTMC2T1.1, SYT1 | synaptotagmin A | chr2:9014827-9017829 FORWARD LENGTH=541
Prupe.4G136300	1	PavMYB63	regulates	1	Prupe.8G202900	AT2G32720.1	Symbols: B5 #4, ATCB5-B, CB5-B | cytochrome B5 isoform B | chr2:13877013-13878447 REVERSE LENGTH=134
Prupe.4G136300	1	PavMYB63	regulates	1	Prupe.8G227900	AT3G09290.1	Symbols: TAC1 | telomerase activator1 | chr3:2856141-2856659 FORWARD LENGTH=172
Prupe.4G136300	1	PavMYB63	regulates	1	Prupe.8G270900	AT4G02090.1	Symbols: | unknown protein; FUNCTIONS IN: molecular_function unknown; INVOLVED IN: N-terminal protein myristoylation; LOCATED IN: cellular_component unknown; EXPRESSED IN: root; Has 132 Blast hits to 132 proteins in 12 species: Archae - 0; Bacteria - 0; Metazoa - 0; Fungi - 0; Plants - 132; Viruses - 0; Other Eukaryotes - 0 (source: NCBI BLink). | chr4:923122-923730 FORWARD LENGTH=202
Prupe.6G165700	8	PavERF110	regulates	6	Prupe.1G025500	AT3G22990	Symbols: LFR | ARM repeat superfamily protein | chr3:8164015-8166145 FORWARD LENGTH=460		Armadillo-repeat containing protein. Involved in leaf and flower development. Located in nucleus. Broadly expressed throughout vegetative and floral tissues.
Prupe.6G165700	8	PavERF110	regulates	6	Prupe.1G033200	AT1G04300	Symbols: | TRAF-like superfamily protein | chr1:1148818-1153895 REVERSE LENGTH=1074
Prupe.6G165700	8	PavERF110	regulates	6	Prupe.1G137700	AT4G15780	Symbols: ATVAMP724, VAMP724 | vesicle-associated membrane protein 724 | chr4:8980081-8981697 REVERSE LENGTH=222
Prupe.6G165700	8	PavERF110	regulates	6	Prupe.1G146500	AT4G15520	Symbols: | tRNA/rRNA methyltransferase (SpoU) family protein | chr4:8862829-8864366 FORWARD LENGTH=222
Prupe.6G165700	8	PavERF110	regulates	6	Prupe.1G200300	AT3G54540	Symbols: ATGCN4, GCN4 | general control non-repressible 4 | chr3:20190393-20192564 FORWARD LENGTH=723
Prupe.6G165700	8	PavERF110	regulates	6	Prupe.1G210500	AT2G19640	Symbols: ASHR2 | ASH1-related protein 2 | chr2:8491401-8492597 FORWARD LENGTH=398
Prupe.6G165700	8	PavERF110	regulates	6	Prupe.1G234900	AT3G26000	Symbols: | Ribonuclease inhibitor | chr3:9507042-9508542 REVERSE LENGTH=453		negative regulation of abscisic acid-activated signaling pathway
Prupe.6G165700	8	PavERF110	regulates	6	Prupe.1G272600	NA	NA
Prupe.6G165700	8	PavERF110	regulates	6	Prupe.1G285000	AT1G13870	Symbols: DRL1, AtKTI12 | calmodulin binding;purine nucleotide binding | chr1:4747437-4748345 REVERSE LENGTH=302
Prupe.6G165700	8	PavERF110	regulates	6	Prupe.1G300700	AT5G03500	Symbols: | Mediator complex, subunit Med7 | chr5:876673-877660 REVERSE LENGTH=168
Prupe.6G165700	8	PavERF110	regulates	6	Prupe.1G322700	AT1G71080	Symbols: | RNA polymerase II transcription elongation factor | chr1:26809987-26811645 REVERSE LENGTH=326
Prupe.6G165700	8	PavERF110	regulates	6	Prupe.1G335100	AT1G67970	Symbols: AT-HSFA8, HSFA8 | heat shock transcription factor A8 | chr1:25484844-25486313 REVERSE LENGTH=374
Prupe.6G165700	8	PavERF110	regulates	6	Prupe.1G343900	AT3G01440	Symbols: PQL1, PQL2 | PsbQ-like 1 | chr3:168478-169407 FORWARD LENGTH=220
Prupe.6G165700	8	PavERF110	regulates	6	Prupe.1G373900	AT5G57960	Symbols: | GTP-binding protein, HflX | chr5:23463133-23466481 REVERSE LENGTH=540
Prupe.6G165700	8	PavERF110	regulates	6	Prupe.1G420200	AT1G10150	Symbols: | Carbohydrate-binding protein | chr1:3326160-3327404 FORWARD LENGTH=414
Prupe.6G165700	8	PavERF110	regulates	6	Prupe.1G423900	AT1G27750	Symbols: | nucleic acid binding | chr1:9657425-9661750 FORWARD LENGTH=1075
Prupe.6G165700	8	PavERF110	regulates	6	Prupe.1G478200	AT5G11270	Symbols: OCP3 | overexpressor of cationic peroxidase 3 | chr5:3595557-3597076 REVERSE LENGTH=354
Prupe.6G165700	8	PavERF110	regulates	6	Prupe.2G028500	AT4G30870	Symbols: ATMUS81, MUS81 | Restriction endonuclease, type II-like superfamily protein | chr4:15028586-15032461 FORWARD LENGTH=659
Prupe.6G165700	8	PavERF110	regulates	6	Prupe.2G148500	AT2G45510	Symbols: CYP704A2 | cytochrome P450, family 704, subfamily A, polypeptide 2 | chr2:18753085-18754944 FORWARD LENGTH=511
Prupe.6G165700	8	PavERF110	regulates	6	Prupe.2G211100	AT3G57120	Symbols: | Protein kinase superfamily protein | chr3:21139099-21140469 FORWARD LENGTH=456
Prupe.6G165700	8	PavERF110	regulates	6	Prupe.2G217200	AT2G35790	Symbols: | unknown protein; CONTAINS InterPro DOMAIN/s: Protein of unknown function DUF1301 (InterPro:IPR009724); Has 116 Blast hits to 116 proteins in 49 species: Archae - 0; Bacteria - 0; Metazoa - 53; Fungi - 6; Plants - 49; Viruses - 0; Other Eukaryotes - 8 (source: NCBI BLink). | chr2:15040735-15041976 FORWARD LENGTH=238
Prupe.6G165700	8	PavERF110	regulates	6	Prupe.2G231900	AT2G39570	Symbols: | ACT domain-containing protein | chr2:16507963-16509741 FORWARD LENGTH=411
Prupe.6G165700	8	PavERF110	regulates	6	Prupe.2G301500	AT5G52660	Symbols: | Homeodomain-like superfamily protein | chr5:21359423-21362037 REVERSE LENGTH=330
Prupe.6G165700	8	PavERF110	regulates	6	Prupe.2G308200	AT5G53160	Symbols: RCAR3, PYL8 | regulatory components of ABA receptor 3 | chr5:21561026-21561953 FORWARD LENGTH=188
Prupe.6G165700	8	PavERF110	regulates	6	Prupe.3G044200	AT1G67120	Symbols: | ATPases;nucleotide binding;ATP binding;nucleoside-triphosphatases;transcription factor binding | chr1:25069727-25095526 REVERSE LENGTH=5393
Prupe.6G165700	8	PavERF110	regulates	6	Prupe.3G103700	AT2G24100	Symbols: | unknown protein; BEST Arabidopsis thaliana protein match is: unknown protein (TAIR:AT4G30780.1); Has 101 Blast hits to 101 proteins in 16 species: Archae - 0; Bacteria - 0; Metazoa - 0; Fungi - 0; Plants - 95; Viruses - 0; Other Eukaryotes - 6 (source: NCBI BLink). | chr2:10244921-10246715 FORWARD LENGTH=466
Prupe.6G165700	8	PavERF110	regulates	6	Prupe.3G110500	n/a	n/a
Prupe.6G165700	8	PavERF110	regulates	6	Prupe.3G283200	AT3G01470	Symbols: ATHB-1, ATHB1, HD-ZIP-1, HAT5, HB-1 | homeobox 1 | chr3:182648-184034 REVERSE LENGTH=272
Prupe.6G165700	8	PavERF110	regulates	6	Prupe.3G310900	AT3G26900	Symbols: SKL1, ATSKL1 | shikimate kinase like 1 | chr3:9912314-9914424 REVERSE LENGTH=280
Prupe.6G165700	8	PavERF110	regulates	6	Prupe.4G042000	n/a	n/a
Prupe.6G165700	8	PavERF110	regulates	6	Prupe.4G051200	AT1G28360	Symbols: ERF12, ATERF12 | ERF domain protein 12 | chr1:9951934-9952503 FORWARD LENGTH=189
Prupe.6G165700	8	PavERF110	regulates	6	Prupe.4G085800	AT1G30320	Symbols: | Remorin family protein | chr1:10680348-10682852 FORWARD LENGTH=509
Prupe.6G165700	8	PavERF110	regulates	6	Prupe.4G124100	AT3G12685	Symbols: | Acid phosphatase/vanadium-dependent haloperoxidase-related protein | chr3:4029245-4030261 REVERSE LENGTH=213
Prupe.6G165700	8	PavERF110	regulates	6	Prupe.4G174700	AT5G44170	Symbols: | S-adenosyl-L-methionine-dependent methyltransferases superfamily protein | chr5:17780394-17781098 FORWARD LENGTH=234
Prupe.6G165700	8	PavERF110	regulates	6	Prupe.4G202200	AT3G20740	Symbols: FIE, FIS3, FIE1 | Transducin/WD40 repeat-like superfamily protein | chr3:7249064-7252254 REVERSE LENGTH=369
Prupe.6G165700	8	PavERF110	regulates	6	Prupe.5G106000	AT1G63940	Symbols: MDAR6 | monodehydroascorbate 7uctase 6 | chr1:23730095-23733534 FORWARD LENGTH=493
Prupe.6G165700	8	PavERF110	regulates	6	Prupe.5G132700	AT1G32860	Symbols: | Glycosyl hydrolase superfamily protein | chr1:11907308-11908803 REVERSE LENGTH=426
Prupe.6G165700	8	PavERF110	regulates	6	Prupe.5G197100	AT1G74410	Symbols: | RING/U-box superfamily protein | chr1:27965723-27967681 FORWARD LENGTH=223
Prupe.6G165700	8	PavERF110	regulates	6	Prupe.5G198000	AT5G61380	Symbols: TOC1, APRR1, PRR1, AtTOC1 | CCT motif -containing response regulator protein | chr5:24675540-24678176 FORWARD LENGTH=618
Prupe.6G165700	8	PavERF110	regulates	6	Prupe.5G216400	AT3G25690	Symbols: CHUP1 | Hydroxyproline-rich glycoprotein family protein | chr3:9354061-9357757 FORWARD LENGTH=1004
Prupe.6G165700	8	PavERF110	regulates	6	Prupe.6G116300	AT5G22820	Symbols: | ARM repeat superfamily protein | chr5:7623886-7626943 REVERSE LENGTH=534
Prupe.6G165700	8	PavERF110	regulates	6	Prupe.6G117100	AT5G22790	Symbols: RER1 | reticulata-related 1 | chr5:7599395-7601573 REVERSE LENGTH=433
Prupe.6G165700	8	PavERF110	regulates	6	Prupe.6G123100	AT1G03430	Symbols: AHP5 | histidine-containing phosphotransfer factor 5 | chr1:848159-849235 FORWARD LENGTH=157
Prupe.6G165700	8	PavERF110	regulates	6	Prupe.6G132600	AT3G44380	Symbols: | Late embryogenesis abundant (LEA) hydroxyproline-rich glycoprotein family | chr3:16036254-16036814 REVERSE LENGTH=186
Prupe.6G165700	8	PavERF110	regulates	6	Prupe.6G296100	AT1G64230	Symbols: UBC28 | ubiquitin-conjugating enzyme 28 | chr1:23833792-23835220 FORWARD LENGTH=148
Prupe.6G165700	8	PavERF110	regulates	6	Prupe.6G357500	AT2G30390	Symbols: FC2, FC-II, ATFC-II | ferrochelatase 2 | chr2:12951242-12953985 REVERSE LENGTH=512
Prupe.6G165700	8	PavERF110	regulates	6	Prupe.7G013500	AT3G12680	Symbols: HUA1 | floral homeotic protein (HUA1) | chr3:4025276-4028999 REVERSE LENGTH=524
Prupe.6G165700	8	PavERF110	regulates	6	Prupe.7G059600	AT2G41750	Symbols: | DTW domain-containing protein | chr2:17421746-17422507 REVERSE LENGTH=253
Prupe.6G165700	8	PavERF110	regulates	6	Prupe.7G079900	AT5G06690	Symbols: WCRKC1 | WCRKC thio7oxin 1 | chr5:2060651-2061956 REVERSE LENGTH=210
Prupe.6G165700	8	PavERF110	regulates	6	Prupe.7G097300	n/a	n/a
Prupe.6G165700	8	PavERF110	regulates	6	Prupe.7G145400	AT4G37210	Symbols: | Tetratricopeptide repeat (TPR)-like superfamily protein | chr4:17512376-17514421 FORWARD LENGTH=492
Prupe.6G165700	8	PavERF110	regulates	6	Prupe.7G162200	AT5G66380	Symbols: ATFOLT1, FOLT1 | folate transporter 1 | chr5:26513645-26515533 REVERSE LENGTH=308
Prupe.6G165700	8	PavERF110	regulates	6	Prupe.7G257400	AT1G72270	Symbols: | LOCATED IN: mitochondrion; EXPRESSED IN: shoot apex, embryo, flower, seed; EXPRESSED DURING: petal differentiation and expansion stage, E expanded cotyledon stage, D bilateral stage; BEST Arabidopsis thaliana protein match is: PIF / Ping-Pong family of plant transposases (TAIR:AT3G55350.1). | chr1:27209890-27211122 REVERSE LENGTH=410
Prupe.6G165700	8	PavERF110	regulates	6	Prupe.8G016300	AT5G25800	Symbols: | Polynucleotidyl transferase, ribonuclease H-like superfamily protein | chr5:8979761-8982724 REVERSE LENGTH=567
Prupe.6G165700	8	PavERF110	regulates	6	Prupe.8G026900	AT5G16790	Symbols: THO7, AtTHO7 | Tho complex subunit 7/Mft1p | chr5:5522642-5523475 REVERSE LENGTH=233
Prupe.6G165700	8	PavERF110	regulates	6	Prupe.8G189400	AT3G11450	Symbols: | DnaJ domain ;Myb-like DNA-binding domain | chr3:3605459-3607402 REVERSE LENGTH=647
Prupe.6G165700	8	PavERF110	regulates	6	Prupe.8G216500	AT5G44010	Symbols: | unknown protein; Has 28 Blast hits to 26 proteins in 11 species: Archae - 0; Bacteria - 0; Metazoa - 0; Fungi - 0; Plants - 28; Viruses - 0; Other Eukaryotes - 0 (source: NCBI BLink). | chr5:17707224-17709199 REVERSE LENGTH=357
Prupe.6G165700	8	PavERF110	regulates	6	Prupe.8G223800	AT1G65660	Symbols: SMP1 | Pre-mRNA splicing Prp18-interacting factor | chr1:24418295-24421231 REVERSE LENGTH=535
Prupe.6G165700	8	PavERF110	regulates	6	Prupe.8G257900	AT1G02910	Symbols: LPA1 | tetratricopeptide repeat (TPR)-containing protein | chr1:655749-658125 REVERSE LENGTH=453
Prupe.6G188300	1	PavMYB93	regulates	1	Prupe.1G017000	AT3G22620.1	Symbols: | Bifunctional inhibitor/lipid-transfer protein/seed storage 2S albumin superfamily protein | chr3:8008615-8009415 FORWARD LENGTH=203
Prupe.6G188300	1	PavMYB93	regulates	1	Prupe.1G017800	AT5G53130.1	Symbols: CNGC1, ATCNGC1 | cyclic nucleotide gated channel 1 | chr5:21537830-21540490 REVERSE LENGTH=716
Prupe.6G188300	1	PavMYB93	regulates	1	Prupe.1G028300	AT3G50150.1	Symbols: | Plant protein of unknown function (DUF247) | chr3:18595809-18597551 REVERSE LENGTH=509
Prupe.6G188300	1	PavMYB93	regulates	1	Prupe.1G083300	AT4G32300.1	Symbols: SD2-5 | S-domain-2 5 | chr4:15599970-15602435 FORWARD LENGTH=821
Prupe.6G188300	1	PavMYB93	regulates	1	Prupe.1G087900	AT3G21240.1	Symbols: 4CL2, AT4CL2 | 4-coumarate:CoA ligase 2 | chr3:7454497-7457314 REVERSE LENGTH=556
Prupe.6G188300	1	PavMYB93	regulates	1	Prupe.1G116200	AT2G23540.1	Symbols: | GDSL-like Lipase/Acylhydrolase superfamily protein | chr2:10024366-10026058 FORWARD LENGTH=387
Prupe.6G188300	1	PavMYB93	regulates	1	Prupe.1G151400	AT5G19070.1	Symbols: | SNARE associated Golgi protein family | chr5:6375569-6377470 FORWARD LENGTH=280
Prupe.6G188300	1	PavMYB93	regulates	1	Prupe.1G155400	AT3G05990.1	Symbols: | Leucine-rich repeat (LRR) family protein | chr3:1797116-1799732 REVERSE LENGTH=517
Prupe.6G188300	1	PavMYB93	regulates	1	Prupe.1G177000	AT3G28040.1	Symbols: | Leucine-rich receptor-like protein kinase family protein | chr3:10435139-10438268 FORWARD LENGTH=1016
Prupe.6G188300	1	PavMYB93	regulates	1	Prupe.1G206000	AT2G30695.2	Symbols: | FUNCTIONS IN: molecular_function unknown; INVOLVED IN: protein folding, protein transport; LOCATED IN: chloroplast; EXPRESSED IN: 23 plant structures; EXPRESSED DURING: 13 growth stages; CONTAINS InterPro DOMAIN/s: Trigger factor, ribosome-binding, bacterial (InterPro:IPR008881); Has 35333 Blast hits to 34131 proteins in 2444 species: Archae - 798; Bacteria - 22429; Metazoa - 974; Fung…
Prupe.6G188300	1	PavMYB93	regulates	1	Prupe.1G237100	AT1G24430.1	Symbols: | HXXXD-type acyl-transferase family protein | chr1:8658190-8659497 REVERSE LENGTH=435
Prupe.6G188300	1	PavMYB93	regulates	1	Prupe.1G314400	AT1G25375.1	Symbols: | Metallo-hydrolase/oxido7uctase superfamily protein | chr1:8900279-8903220 REVERSE LENGTH=524
Prupe.6G188300	1	PavMYB93	regulates	1	Prupe.1G512500	AT1G22170.1	Symbols: | Phosphoglycerate mutase family protein | chr1:7826603-7828055 FORWARD LENGTH=334
Prupe.6G188300	1	PavMYB93	regulates	1	Prupe.1G516200	AT1G34580.1	Symbols: | Major facilitator superfamily protein | chr1:12660631-12663553 FORWARD LENGTH=506
Prupe.6G188300	1	PavMYB93	regulates	1	Prupe.1G554400	AT3G16520.3	Symbols: UGT88A1 | UDP-glucosyl transferase 88A1 | chr3:5619355-5620833 REVERSE LENGTH=462
Prupe.6G188300	1	PavMYB93	regulates	1	Prupe.2G038100	AT3G27890.1	Symbols: NQR | NADPH:quinone oxido7uctase | chr3:10350807-10351938 REVERSE LENGTH=196
Prupe.6G188300	1	PavMYB93	regulates	1	Prupe.2G039600	AT1G60500.1	Symbols: DRP4C | Dynamin related protein 4C | chr1:22291582-22293822 FORWARD LENGTH=669
Prupe.6G188300	1	PavMYB93	regulates	1	Prupe.2G039800	AT1G60500.1	Symbols: DRP4C | Dynamin related protein 4C | chr1:22291582-22293822 FORWARD LENGTH=669
Prupe.6G188300	1	PavMYB93	regulates	1	Prupe.2G039900	AT1G60500.1	Symbols: DRP4C | Dynamin related protein 4C | chr1:22291582-22293822 FORWARD LENGTH=669
Prupe.6G188300	1	PavMYB93	regulates	1	Prupe.2G086300	AT5G04660.1	Symbols: CYP77A4 | cytochrome P450, family 77, subfamily A, polypeptide 4 | chr5:1336049-1337587 FORWARD LENGTH=512
Prupe.6G188300	1	PavMYB93	regulates	1	Prupe.2G098800	AT5G17600.1	Symbols: | RING/U-box superfamily protein | chr5:5800029-5801117 REVERSE LENGTH=362
Prupe.6G188300	1	PavMYB93	regulates	1	Prupe.2G103600	AT5G04530.1	Symbols: KCS19 | 3-ketoacyl-CoA synthase 19 | chr5:1292222-1293616 REVERSE LENGTH=464
Prupe.6G188300	1	PavMYB93	regulates	1	Prupe.2G116600	AT1G02180.1	Symbols: | fer7oxin-related | chr1:413619-414505 REVERSE LENGTH=226
Prupe.6G188300	1	PavMYB93	regulates	1	Prupe.2G126400	AT5G36930.1	Symbols: | Disease resistance protein (TIR-NBS-LRR class) family | chr5:14567771-14571907 REVERSE LENGTH=1188
Prupe.6G188300	1	PavMYB93	regulates	1	Prupe.2G154500	AT1G01840.1	Symbols: | unknown protein; Has 23 Blast hits to 23 proteins in 9 species: Archae - 0; Bacteria - 0; Metazoa - 0; Fungi - 0; Plants - 23; Viruses - 0; Other Eukaryotes - 0 (source: NCBI BLink). | chr1:303650-304108 FORWARD LENGTH=152
Prupe.6G188300	1	PavMYB93	regulates	1	Prupe.2G174700	AT2G22590.1	Symbols: | UDP-Glycosyltransferase superfamily protein | chr2:9593012-9594424 FORWARD LENGTH=470
Prupe.6G188300	1	PavMYB93	regulates	1	Prupe.2G178600	AT2G46160.1	Symbols: | RING/U-box superfamily protein | chr2:18963109-18963753 FORWARD LENGTH=214
Prupe.6G188300	1	PavMYB93	regulates	1	Prupe.2G211800	AT2G37040.1	Symbols: PAL1, ATPAL1 | PHE ammonia lyase 1 | chr2:15557602-15560237 REVERSE LENGTH=725
Prupe.6G188300	1	PavMYB93	regulates	1	Prupe.2G214000	AT5G14990.1	Symbols: | BEST Arabidopsis thaliana protein match is: myosin heavy chain-related (TAIR:AT2G34730.1); Has 8284 Blast hits to 6001 proteins in 578 species: Archae - 107; Bacteria - 678; Metazoa - 3983; Fungi - 607; Plants - 315; Viruses - 16; Other Eukaryotes - 2578 (source: NCBI BLink). | chr5:4850764-4853003 FORWARD LENGTH=666
Prupe.6G188300	1	PavMYB93	regulates	1	Prupe.2G258900	AT3G10985.1	Symbols: SAG20, WI12, ATWI-12 | senescence associated gene 20 | chr3:3442776-3443108 FORWARD LENGTH=110
Prupe.6G188300	1	PavMYB93	regulates	1	Prupe.2G326300	AT1G65060.1	Symbols: 4CL3 | 4-coumarate:CoA ligase 3 | chr1:24167385-24171457 REVERSE LENGTH=561
Prupe.6G188300	1	PavMYB93	regulates	1	Prupe.3G004300	AT3G15580.1	Symbols: ATG8I, APG8H | Ubiquitin-like superfamily protein | chr3:5274075-5275000 REVERSE LENGTH=115
Prupe.6G188300	1	PavMYB93	regulates	1	Prupe.3G018000	AT4G31540.1	Symbols: ATEXO70G1, EXO70G1 | exocyst subunit exo70 family protein G1 | chr4:15284739-15286802 REVERSE LENGTH=687
Prupe.6G188300	1	PavMYB93	regulates	1	Prupe.3G069500	AT3G16050.1	Symbols: A37, ATPDX1.2, PDX1.2 | pyridoxine biosynthesis 1.2 | chr3:5444121-5445065 REVERSE LENGTH=314
Prupe.6G188300	1	PavMYB93	regulates	1	Prupe.3G107300	AT3G21240.1	Symbols: 4CL2, AT4CL2 | 4-coumarate:CoA ligase 2 | chr3:7454497-7457314 REVERSE LENGTH=556
Prupe.6G188300	1	PavMYB93	regulates	1	Prupe.3G108200	AT2G30900.1	Symbols: TBL43 | TRICHOME BIREFRINGENCE-LIKE 43 | chr2:13150481-13152417 FORWARD LENGTH=368
Prupe.6G188300	1	PavMYB93	regulates	1	Prupe.3G208100	AT2G42990.1	Symbols: | GDSL-like Lipase/Acylhydrolase superfamily protein | chr2:17879056-17880200 FORWARD LENGTH=350
Prupe.6G188300	1	PavMYB93	regulates	1	Prupe.3G221700	NA	NA
Prupe.6G188300	1	PavMYB93	regulates	1	Prupe.3G251700	AT3G51550.1	Symbols: FER | Malectin/receptor-like protein kinase family protein | chr3:19117877-19120564 REVERSE LENGTH=895
Prupe.6G188300	1	PavMYB93	regulates	1	Prupe.3G267900	AT3G28917.1	Symbols: MIF2 | mini zinc finger 2 | chr3:10925014-10925316 FORWARD LENGTH=100
Prupe.6G188300	1	PavMYB93	regulates	1	Prupe.3G269400	AT3G28860.1	Symbols: ATMDR1, ATMDR11, PGP19, MDR11, MDR1, ATPGP19, ABCB19, ATABCB19 | ATP binding cassette subfamily B19 | chr3:10870287-10877286 REVERSE LENGTH=1252
Prupe.6G188300	1	PavMYB93	regulates	1	Prupe.4G004300	AT5G47635.1	Symbols: | Pollen Ole e 1 allergen and extensin family protein | chr5:19307281-19307849 REVERSE LENGTH=164
Prupe.6G188300	1	PavMYB93	regulates	1	Prupe.4G024400	AT1G61810.1	Symbols: BGLU45 | beta-glucosidase 45 | chr1:22830035-22832813 FORWARD LENGTH=520
Prupe.6G188300	1	PavMYB93	regulates	1	Prupe.4G037000	AT4G21500.1	Symbols: | unknown protein; FUNCTIONS IN: molecular_function unknown; INVOLVED IN: biological_process unknown; LOCATED IN: endomembrane system; BEST Arabidopsis thaliana protein match is: unknown protein (TAIR:AT4G05018.1); Has 20 Blast hits to 20 proteins in 8 species: Archae - 0; Bacteria - 0; Metazoa - 0; Fungi - 0; Plants - 17; Viruses - 0; Other Eukaryotes - 3 (source: NCBI BLink). | chr4:11…
Prupe.6G188300	1	PavMYB93	regulates	1	Prupe.4G042800	AT1G61050.1	Symbols: | alpha 1,4-glycosyltransferase family protein | chr1:22486736-22488043 FORWARD LENGTH=435
Prupe.6G188300	1	PavMYB93	regulates	1	Prupe.4G048500	AT4G20970.1	Symbols: | basic helix-loop-helix (bHLH) DNA-binding superfamily protein | chr4:11215259-11216212 FORWARD LENGTH=190
Prupe.6G188300	1	PavMYB93	regulates	1	Prupe.4G052200	n/a	n/a
Prupe.6G188300	1	PavMYB93	regulates	1	Prupe.4G081800	n/a	n/a
Prupe.6G188300	1	PavMYB93	regulates	1	Prupe.4G193900	AT4G16740.1	Symbols: ATTPS03, TPS03 | terpene synthase 03 | chr4:9407856-9410877 FORWARD LENGTH=565
Prupe.6G188300	1	PavMYB93	regulates	1	Prupe.4G201700	AT5G54690.1	Symbols: GAUT12, LGT6, IRX8 | galacturonosyltransferase 12 | chr5:22219435-22221769 REVERSE LENGTH=535
Prupe.6G188300	1	PavMYB93	regulates	1	Prupe.4G266200	AT5G19410.1	Symbols: | ABC-2 type transporter family protein | chr5:6545237-6547111 REVERSE LENGTH=624
Prupe.6G188300	1	PavMYB93	regulates	1	Prupe.4G283900	AT2G38290.1	Symbols: ATAMT2, AMT2;1, AMT2 | ammonium transporter 2 | chr2:16039672-16042291 REVERSE LENGTH=475
Prupe.6G188300	1	PavMYB93	regulates	1	Prupe.4G285300	AT2G38290.1	Symbols: ATAMT2, AMT2;1, AMT2 | ammonium transporter 2 | chr2:16039672-16042291 REVERSE LENGTH=475
Prupe.6G188300	1	PavMYB93	regulates	1	Prupe.5G008700	AT1G42480.1	Symbols: | unknown protein; FUNCTIONS IN: molecular_function unknown; INVOLVED IN: biological_process unknown; LOCATED IN: endomembrane system; EXPRESSED IN: 24 plant structures; EXPRESSED DURING: 13 growth stages; CONTAINS InterPro DOMAIN/s: Protein of unknown function DUF3456 (InterPro:IPR021852); Has 177 Blast hits to 177 proteins in 59 species: Archae - 0; Bacteria - 0; Metazoa - 140; Fungi -…
Prupe.6G188300	1	PavMYB93	regulates	1	Prupe.5G022800	AT1G32100.1	Symbols: ATPRR1, PRR1 | pinoresinol 7uctase 1 | chr1:11546472-11547953 REVERSE LENGTH=317
Prupe.6G188300	1	PavMYB93	regulates	1	Prupe.5G023100	NA	NA
Prupe.6G188300	1	PavMYB93	regulates	1	Prupe.5G073900	AT1G62520.1	Symbols: | unknown protein; BEST Arabidopsis thaliana protein match is: unknown protein (TAIR:AT4G12450.1); Has 388 Blast hits to 388 proteins in 26 species: Archae - 0; Bacteria - 1; Metazoa - 0; Fungi - 8; Plants - 376; Viruses - 0; Other Eukaryotes - 3 (source: NCBI BLink). | chr1:23144506-23145348 FORWARD LENGTH=280
Prupe.6G188300	1	PavMYB93	regulates	1	Prupe.5G101200	n/a	n/a
Prupe.6G188300	1	PavMYB93	regulates	1	Prupe.5G109300	AT1G52760.1	Symbols: LysoPL2 | lysophospholipase 2 | chr1:19651378-19652576 FORWARD LENGTH=332
Prupe.6G188300	1	PavMYB93	regulates	1	Prupe.5G117400	AT2G26730.1	Symbols: | Leucine-rich repeat protein kinase family protein | chr2:11388621-11391286 FORWARD LENGTH=658
Prupe.6G188300	1	PavMYB93	regulates	1	Prupe.5G128100	AT4G10770.1	Symbols: ATOPT7, OPT7 | oligopeptide transporter 7 | chr4:6628646-6632517 REVERSE LENGTH=766
Prupe.6G188300	1	PavMYB93	regulates	1	Prupe.5G130800	AT4G24140.1	Symbols: | alpha/beta-Hydrolases superfamily protein | chr4:12530032-12533664 REVERSE LENGTH=498
Prupe.6G188300	1	PavMYB93	regulates	1	Prupe.5G157800	AT3G48460.1	Symbols: | GDSL-like Lipase/Acylhydrolase superfamily protein | chr3:17949496-17951082 FORWARD LENGTH=381
Prupe.6G188300	1	PavMYB93	regulates	1	Prupe.5G194400	AT1G74460.1	Symbols: | GDSL-like Lipase/Acylhydrolase superfamily protein | chr1:27988150-27989765 REVERSE LENGTH=366
Prupe.6G188300	1	PavMYB93	regulates	1	Prupe.5G204000	AT3G02890.1	Symbols: | RING/FYVE/PHD zinc finger superfamily protein | chr3:640828-645303 FORWARD LENGTH=994
Prupe.6G188300	1	PavMYB93	regulates	1	Prupe.5G217500	AT1G75290.1	Symbols: | NAD(P)-binding Rossmann-fold superfamily protein | chr1:28253890-28255173 FORWARD LENGTH=318
Prupe.6G188300	1	PavMYB93	regulates	1	Prupe.5G219200	AT5G13210.1	Symbols: | Uncharacterised conserved protein UCP015417, vWA | chr5:4214567-4216588 FORWARD LENGTH=673
Prupe.6G188300	1	PavMYB93	regulates	1	Prupe.5G221600	AT3G18400.1	Symbols: anac058, NAC058 | NAC domain containing protein 58 | chr3:6318745-6320593 REVERSE LENGTH=314
Prupe.6G188300	1	PavMYB93	regulates	1	Prupe.5G230700	AT4G38620.1	Symbols: ATMYB4, MYB4 | myb domain protein 4 | chr4:18053866-18054876 FORWARD LENGTH=282
Prupe.6G188300	1	PavMYB93	regulates	1	Prupe.5G245100	AT1G54540.1	Symbols: | Late embryogenesis abundant (LEA) hydroxyproline-rich glycoprotein family | chr1:20367702-20368421 REVERSE LENGTH=239
Prupe.6G188300	1	PavMYB93	regulates	1	Prupe.5G245200	AT5G24760.1	Symbols: | GroES-like zinc-binding dehydrogenase family protein | chr5:8495035-8497245 REVERSE LENGTH=381
Prupe.6G188300	1	PavMYB93	regulates	1	Prupe.6G002600	AT5G56510.1	Symbols: APUM12, PUM12 | pumilio 12 | chr5:22881721-22883842 FORWARD LENGTH=596
Prupe.6G188300	1	PavMYB93	regulates	1	Prupe.6G005900	AT1G55320.1	Symbols: AAE18 | acyl-activating enzyme 18 | chr1:20633371-20636659 FORWARD LENGTH=727
Prupe.6G188300	1	PavMYB93	regulates	1	Prupe.6G053700	AT3G16720.1	Symbols: ATL2, TL2 | TOXICOS EN LEVADURA 2 | chr3:5692880-5693794 FORWARD LENGTH=304
Prupe.6G188300	1	PavMYB93	regulates	1	Prupe.6G058500	AT2G29890.1	Symbols: VLN1, ATVLN1 | villin-like 1 | chr2:12744597-12749474 FORWARD LENGTH=909
Prupe.6G188300	1	PavMYB93	regulates	1	Prupe.6G072100	AT2G29130.1	Symbols: LAC2, ATLAC2 | laccase 2 | chr2:12525189-12527699 REVERSE LENGTH=573
Prupe.6G188300	1	PavMYB93	regulates	1	Prupe.6G078200	AT5G02390.1	Symbols: | Protein of unknown function (DUF3741) | chr5:508764-511710 REVERSE LENGTH=835
Prupe.6G188300	1	PavMYB93	regulates	1	Prupe.6G080300	n/a	n/a
Prupe.6G188300	1	PavMYB93	regulates	1	Prupe.6G099400	AT5G03170.1	Symbols: FLA11, ATFLA11 | FASCICLIN-like arabinogalactan-protein 11 | chr5:752898-753638 REVERSE LENGTH=246
Prupe.6G188300	1	PavMYB93	regulates	1	Prupe.6G104400	AT2G28250.2	Symbols: NCRK | Protein kinase superfamily protein | chr2:12044004-12046339 FORWARD LENGTH=565
Prupe.6G188300	1	PavMYB93	regulates	1	Prupe.6G106400	AT5G60720.1	Symbols: | Protein of unknown function, DUF547 | chr5:24418436-24422177 REVERSE LENGTH=691
Prupe.6G188300	1	PavMYB93	regulates	1	Prupe.6G116500	AT5G22810.1	Symbols: | GDSL-like Lipase/Acylhydrolase superfamily protein | chr5:7621568-7623367 FORWARD LENGTH=337
Prupe.6G188300	1	PavMYB93	regulates	1	Prupe.6G120000	AT2G27770.1	Symbols: | Plant protein of unknown function (DUF868) | chr2:11833089-11834051 REVERSE LENGTH=320
Prupe.6G188300	1	PavMYB93	regulates	1	Prupe.6G159000	AT1G11330.1	Symbols: | S-locus lectin protein kinase family protein | chr1:3810372-3813416 FORWARD LENGTH=840
Prupe.6G188300	1	PavMYB93	regulates	1	Prupe.6G167000	AT1G53050.1	Symbols: | Protein kinase superfamily protein | chr1:19772574-19775531 FORWARD LENGTH=694
Prupe.6G188300	1	PavMYB93	regulates	1	Prupe.6G179700	AT2G22250.3	Symbols: ATAAT, AAT, MEE17 | aspartate aminotransferase | chr2:9458011-9460297 REVERSE LENGTH=475
Prupe.6G188300	1	PavMYB93	regulates	1	Prupe.6G185700	AT1G68470.1	Symbols: | Exostosin family protein | chr1:25676545-25678267 REVERSE LENGTH=455
Prupe.6G188300	1	PavMYB93	regulates	1	Prupe.6G208200	AT4G37970.1	Symbols: ATCAD6, CAD6 | cinnamyl alcohol dehydrogenase 6 | chr4:17849672-17852145 FORWARD LENGTH=363
Prupe.6G188300	1	PavMYB93	regulates	1	Prupe.6G235400	AT2G37040.1	Symbols: PAL1, ATPAL1 | PHE ammonia lyase 1 | chr2:15557602-15560237 REVERSE LENGTH=725
Prupe.6G188300	1	PavMYB93	regulates	1	Prupe.6G238300	AT5G03170.1	Symbols: FLA11, ATFLA11 | FASCICLIN-like arabinogalactan-protein 11 | chr5:752898-753638 REVERSE LENGTH=246
Prupe.6G188300	1	PavMYB93	regulates	1	Prupe.6G258700	AT3G21420.1	Symbols: | 2-oxoglutarate (2OG) and Fe(II)-dependent oxygenase superfamily protein | chr3:7541579-7543221 FORWARD LENGTH=364
Prupe.6G188300	1	PavMYB93	regulates	1	Prupe.6G266800	NA	NA
Prupe.6G188300	1	PavMYB93	regulates	1	Prupe.6G349800	AT5G28490.1	Symbols: LSH1 | Protein of unknown function (DUF640) | chr5:10454541-10455113 REVERSE LENGTH=190
Prupe.6G188300	1	PavMYB93	regulates	1	Prupe.6G364000	AT3G03310.1	Symbols: ATLCAT3, LCAT3 | lecithin:cholesterol acyltransferase 3 | chr3:778767-781488 REVERSE LENGTH=447
Prupe.6G188300	1	PavMYB93	regulates	1	Prupe.6G365900	AT1G65560.1	Symbols: | Zinc-binding dehydrogenase family protein | chr1:24371608-24373673 REVERSE LENGTH=350
Prupe.6G188300	1	PavMYB93	regulates	1	Prupe.7G034300	AT2G32560.1	Symbols: | F-box family protein | chr2:13824820-13826761 FORWARD LENGTH=371
Prupe.6G188300	1	PavMYB93	regulates	1	Prupe.7G043200	AT2G41330.1	Symbols: | Gluta7oxin family protein | chr2:17227067-17228275 FORWARD LENGTH=402
Prupe.6G188300	1	PavMYB93	regulates	1	Prupe.7G106600	AT3G12580.1	Symbols: HSP70, ATHSP70 | heat shock protein 70 | chr3:3991487-3993689 REVERSE LENGTH=650
Prupe.6G188300	1	PavMYB93	regulates	1	Prupe.7G142600	AT2G23540.1	Symbols: | GDSL-like Lipase/Acylhydrolase superfamily protein | chr2:10024366-10026058 FORWARD LENGTH=387
Prupe.6G188300	1	PavMYB93	regulates	1	Prupe.7G154900	AT5G49555.1	Symbols: | FAD/NAD(P)-binding oxido7uctase family protein | chr5:20107411-20110602 REVERSE LENGTH=556
Prupe.6G188300	1	PavMYB93	regulates	1	Prupe.7G236100	AT1G14920.1	Symbols: GAI, RGA2 | GRAS family transcription factor family protein | chr1:5149414-5151015 FORWARD LENGTH=533
Prupe.6G188300	1	PavMYB93	regulates	1	Prupe.8G038800	AT5G14620.1	Symbols: DRM2, DMT7 | domains rearranged methyltransferase 2 | chr5:4715429-4718578 REVERSE LENGTH=626
Prupe.6G188300	1	PavMYB93	regulates	1	Prupe.8G066200	NA	NA
Prupe.6G188300	1	PavMYB93	regulates	1	Prupe.8G067200	AT5G63870.1	Symbols: PP7, ATPP7 | serine/threonine phosphatase 7 | chr5:25561336-25562908 REVERSE LENGTH=413
Prupe.6G188300	1	PavMYB93	regulates	1	Prupe.8G085900	AT4G36220.1	Symbols: FAH1, CYP84A1 | ferulic acid 5-hydroxylase 1 | chr4:17137584-17139619 REVERSE LENGTH=520
Prupe.6G188300	1	PavMYB93	regulates	1	Prupe.8G108400	AT1G49430.1	Symbols: LACS2, LRD2 | long-chain acyl-CoA synthetase 2 | chr1:18291188-18295641 FORWARD LENGTH=665
Prupe.6G188300	1	PavMYB93	regulates	1	Prupe.8G108800	AT5G36930.2	Symbols: | Disease resistance protein (TIR-NBS-LRR class) family | chr5:14567771-14571916 REVERSE LENGTH=1191
Prupe.6G188300	1	PavMYB93	regulates	1	Prupe.8G129800	AT4G34131.1	Symbols: UGT73B3 | UDP-glucosyl transferase 73B3 | chr4:16343268-16344713 REVERSE LENGTH=481
Prupe.6G188300	1	PavMYB93	regulates	1	Prupe.8G161400	AT2G16630.1	Symbols: | Pollen Ole e 1 allergen and extensin family protein | chr2:7209286-7210872 FORWARD LENGTH=359
Prupe.6G188300	1	PavMYB93	regulates	1	Prupe.8G164600	AT2G20990.1	Symbols: SYTA, NTMC2TYPE1.1, ATSYTA, NTMC2T1.1, SYT1 | synaptotagmin A | chr2:9014827-9017829 FORWARD LENGTH=541
Prupe.6G188300	1	PavMYB93	regulates	1	Prupe.8G202900	AT2G32720.1	Symbols: B5 #4, ATCB5-B, CB5-B | cytochrome B5 isoform B | chr2:13877013-13878447 REVERSE LENGTH=134
Prupe.6G242700	8	PavRVE8	regulates	6	Prupe.1G033200	AT1G04300.1	Symbols: | TRAF-like superfamily protein | chr1:1148818-1153895 REVERSE LENGTH=1074
Prupe.6G242700	8	PavRVE8	regulates	6	Prupe.1G080200	AT3G59630.1	Symbols: | diphthamide synthesis DPH2 family protein | chr3:22025355-22027776 REVERSE LENGTH=491
Prupe.6G242700	8	PavRVE8	regulates	6	Prupe.1G117800	AT3G17040.1	Symbols: HCF107 | high chlorophyll fluorescent 107 | chr3:5809378-5812605 REVERSE LENGTH=652
Prupe.6G242700	8	PavRVE8	regulates	6	Prupe.1G268300	AT1G69830.1	Symbols: ATAMY3, AMY3 | alpha-amylase-like 3 | chr1:26288518-26293003 REVERSE LENGTH=887
Prupe.6G242700	8	PavRVE8	regulates	6	Prupe.1G277000	AT5G64130.1	Symbols: | cAMP-regulated phosphoprotein 19-related protein | chr5:25664547-25665339 REVERSE LENGTH=115
Prupe.6G242700	8	PavRVE8	regulates	6	Prupe.1G443200	AT3G53920.1	Symbols: SIGC, SIG3 | RNApolymerase sigma-subunit C | chr3:19961041-19963820 REVERSE LENGTH=571
Prupe.6G242700	8	PavRVE8	regulates	6	Prupe.1G532300	AT4G38060.2	Symbols: | unknown protein; BEST Arabidopsis thaliana protein match is: unknown protein (TAIR:AT5G65480.1); Has 35333 Blast hits to 34131 proteins in 2444 species: Archae - 798; Bacteria - 22429; Metazoa - 974; Fungi - 991; Plants - 531; Viruses - 0; Other Eukaryotes - 9610 (source: NCBI BLink). | chr4:17873709-17874379 REVERSE LENGTH=136
Prupe.6G242700	8	PavRVE8	regulates	6	Prupe.2G052600	AT5G06600.3	Symbols: UBP12 | ubiquitin-specific protease 12 | chr5:2020682-2027834 REVERSE LENGTH=985
Prupe.6G242700	8	PavRVE8	regulates	6	Prupe.2G091100	AT3G52230.1	Symbols: | unknown protein; FUNCTIONS IN: molecular_function unknown; INVOLVED IN: biological_process unknown; LOCATED IN: chloroplast outer membrane, chloroplast thylakoid membrane, chloroplast, chloroplast envelope; EXPRESSED IN: 24 plant structures; EXPRESSED DURING: 13 growth stages; Has 29 Blast hits to 29 proteins in 12 species: Archae - 0; Bacteria - 0; Metazoa - 3; Fungi - 0; Plants - 26;…
Prupe.6G242700	8	PavRVE8	regulates	6	Prupe.2G292300	n/a	n/a
Prupe.6G242700	8	PavRVE8	regulates	6	Prupe.3G084000	AT5G11170.1	Symbols: | DEAD/DEAH box RNA helicase family protein | chr5:3553334-3556646 FORWARD LENGTH=427
Prupe.6G242700	8	PavRVE8	regulates	6	Prupe.3G103700	AT2G24100.1	Symbols: | unknown protein; BEST Arabidopsis thaliana protein match is: unknown protein (TAIR:AT4G30780.1); Has 101 Blast hits to 101 proteins in 16 species: Archae - 0; Bacteria - 0; Metazoa - 0; Fungi - 0; Plants - 95; Viruses - 0; Other Eukaryotes - 6 (source: NCBI BLink). | chr2:10244921-10246715 FORWARD LENGTH=466
Prupe.6G242700	8	PavRVE8	regulates	6	Prupe.3G173900	AT1G29820.2	Symbols: | Magnesium transporter CorA-like family protein | chr1:10438219-10440625 FORWARD LENGTH=540
Prupe.6G242700	8	PavRVE8	regulates	6	Prupe.3G226700	AT4G03230.1	Symbols: | S-locus lectin protein kinase family protein | chr4:1419278-1422828 REVERSE LENGTH=1010
Prupe.6G242700	8	PavRVE8	regulates	6	Prupe.3G295800	AT4G24770.1	Symbols: RBP31, ATRBP31, CP31, ATRBP33 | 31-kDa RNA binding protein | chr4:12766223-12767952 REVERSE LENGTH=329
Prupe.6G242700	8	PavRVE8	regulates	6	Prupe.4G050800	AT1G28330.1	Symbols: DRM1, DYL1 | dormancy-associated protein-like 1 | chr1:9934252-9935216 REVERSE LENGTH=122
Prupe.6G242700	8	PavRVE8	regulates	6	Prupe.4G069000	AT1G29750.2	Symbols: RKF1 | receptor-like kinase in flowers 1 | chr1:10414071-10420469 REVERSE LENGTH=1021
Prupe.6G242700	8	PavRVE8	regulates	6	Prupe.4G180600	AT4G27500.1	Symbols: PPI1 | proton pump interactor 1 | chr4:13743614-13745900 FORWARD LENGTH=612
Prupe.6G242700	8	PavRVE8	regulates	6	Prupe.5G065400	AT5G47400.1	Symbols: | unknown protein; FUNCTIONS IN: molecular_function unknown; LOCATED IN: endomembrane system; EXPRESSED IN: 23 plant structures; EXPRESSED DURING: 13 growth stages; Has 1807 Blast hits to 1807 proteins in 277 species: Archae - 0; Bacteria - 0; Metazoa - 736; Fungi - 347; Plants - 385; Viruses - 0; Other Eukaryotes - 339 (source: NCBI BLink). | chr5:19229162-19232586 FORWARD LENGTH=862
Prupe.6G242700	8	PavRVE8	regulates	6	Prupe.5G128700	AT4G24090.1	Symbols: | unknown protein; FUNCTIONS IN: molecular_function unknown; INVOLVED IN: biological_process unknown; LOCATED IN: chloroplast; EXPRESSED IN: 23 plant structures; EXPRESSED DURING: 13 growth stages; Has 144 Blast hits to 142 proteins in 73 species: Archae - 3; Bacteria - 62; Metazoa - 7; Fungi - 13; Plants - 44; Viruses - 0; Other Eukaryotes - 15 (source: NCBI BLink). | chr4:12512742-1251…
Prupe.6G242700	8	PavRVE8	regulates	6	Prupe.5G132700	AT1G32860.1	Symbols: | Glycosyl hydrolase superfamily protein | chr1:11907308-11908803 REVERSE LENGTH=426
Prupe.6G242700	8	PavRVE8	regulates	6	Prupe.5G166600	AT5G63120.2	Symbols: | P-loop containing nucleoside triphosphate hydrolases superfamily protein | chr5:25318967-25322071 REVERSE LENGTH=591
Prupe.6G242700	8	PavRVE8	regulates	6	Prupe.6G041600	AT2G38540.1	Symbols: LP1, LTP1, ATLTP1 | lipid transfer protein 1 | chr2:16130418-16130893 FORWARD LENGTH=118
Prupe.6G242700	8	PavRVE8	regulates	6	Prupe.6G050200	AT2G30140.2	Symbols: | UDP-Glycosyltransferase superfamily protein | chr2:12872200-12873691 FORWARD LENGTH=454
Prupe.6G242700	8	PavRVE8	regulates	6	Prupe.6G108600	AT5G60790.1	Symbols: ATGCN1, GCN1 | ABC transporter family protein | chr5:24453760-24455767 REVERSE LENGTH=595
Prupe.6G242700	8	PavRVE8	regulates	6	Prupe.6G119600	AT2G44860.2	Symbols: | Ribosomal protein L24e family protein | chr2:18501034-18502128 REVERSE LENGTH=159
Prupe.6G242700	8	PavRVE8	regulates	6	Prupe.6G121800	AT2G36380.1	Symbols: PDR6, ATPDR6 | pleiotropic drug resistance 6 | chr2:15257583-15263627 FORWARD LENGTH=1453
Prupe.6G242700	8	PavRVE8	regulates	6	Prupe.6G162600	AT1G76890.2	Symbols: GT2, AT-GT2 | Duplicated homeodomain-like superfamily protein | chr1:28873211-28875203 REVERSE LENGTH=575
Prupe.6G242700	8	PavRVE8	regulates	6	Prupe.6G235900	AT2G37220.1	Symbols: | RNA-binding (RRM/RBD/RNP motifs) family protein | chr2:15634980-15636331 REVERSE LENGTH=289
Prupe.6G242700	8	PavRVE8	regulates	6	Prupe.6G292900	AT5G59320.1	Symbols: LTP3 | lipid transfer protein 3 | chr5:23929051-23929492 FORWARD LENGTH=115
Prupe.6G242700	8	PavRVE8	regulates	6	Prupe.7G161100	n/a	n/a
Prupe.6G242700	8	PavRVE8	regulates	6	Prupe.7G167400	AT2G17975.1	Symbols: | zinc finger (Ran-binding) family protein | chr2:7822238-7823970 REVERSE LENGTH=268
Prupe.7G112200	7	PavABI5	regulates	8	Prupe.1G021700	AT3G22840.1	Symbols: ELIP1, ELIP | Chlorophyll A-B binding family protein | chr3:8084628-8085445 REVERSE LENGTH=195
Prupe.7G112200	7	PavABI5	regulates	8	Prupe.1G093900	AT5G57660.1	Symbols: ATCOL5, COL5 | CONSTANS-like 5 | chr5:23355573-23356729 FORWARD LENGTH=355
Prupe.7G112200	7	PavABI5	regulates	8	Prupe.1G140100	AT2G39100.1	Symbols: | RING/U-box superfamily protein | chr2:16317462-16318869 FORWARD LENGTH=296
Prupe.7G112200	7	PavABI5	regulates	8	Prupe.1G145000	AT4G03020.2	Symbols: | transducin family protein / WD-40 repeat family protein | chr4:1331704-1334472 REVERSE LENGTH=493
Prupe.7G112200	7	PavABI5	regulates	8	Prupe.1G166200	AT4G13990.1	Symbols: | Exostosin family protein | chr4:8084395-8085960 FORWARD LENGTH=521
Prupe.7G112200	7	PavABI5	regulates	8	Prupe.1G224100	AT1G27300.1	Symbols: | unknown protein; Has 54 Blast hits to 54 proteins in 19 species: Archae - 0; Bacteria - 0; Metazoa - 11; Fungi - 6; Plants - 34; Viruses - 0; Other Eukaryotes - 3 (source: NCBI BLink). | chr1:9483324-9484194 FORWARD LENGTH=200
Prupe.7G112200	7	PavABI5	regulates	8	Prupe.1G316700	n/a	n/a
Prupe.7G112200	7	PavABI5	regulates	8	Prupe.1G330000	AT1G70760.1	Symbols: CRR23 | inorganic carbon transport protein-related | chr1:26687267-26688201 FORWARD LENGTH=191
Prupe.7G112200	7	PavABI5	regulates	8	Prupe.1G370700	AT3G49990.1	Symbols: | unknown protein; Has 1524 Blast hits to 1298 proteins in 225 species: Archae - 9; Bacteria - 84; Metazoa - 474; Fungi - 184; Plants - 98; Viruses - 17; Other Eukaryotes - 658 (source: NCBI BLink). | chr3:18532492-18534000 REVERSE LENGTH=502
Prupe.7G112200	7	PavABI5	regulates	8	Prupe.1G385900	AT4G19390.1	Symbols: | Uncharacterised protein family (UPF0114) | chr4:10574903-10576355 REVERSE LENGTH=273
Prupe.7G112200	7	PavABI5	regulates	8	Prupe.1G429500	AT1G02740.1	Symbols: | MRG family protein | chr1:599734-602021 REVERSE LENGTH=327
Prupe.7G112200	7	PavABI5	regulates	8	Prupe.1G455900	n/a	n/a
Prupe.7G112200	7	PavABI5	regulates	8	Prupe.1G482200	AT4G32190.1	Symbols: | Myosin heavy chain-related protein | chr4:15545052-15547689 FORWARD LENGTH=783
Prupe.7G112200	7	PavABI5	regulates	8	Prupe.1G482800	AT2G25320.1	Symbols: | TRAF-like family protein | chr2:10781951-10788065 REVERSE LENGTH=1673
Prupe.7G112200	7	PavABI5	regulates	8	Prupe.1G493100	AT1G01720.1	Symbols: ATAF1, ANAC002 | NAC (No Apical Meristem) domain transcriptional regulator superfamily protein | chr1:268471-269514 FORWARD LENGTH=289
Prupe.7G112200	7	PavABI5	regulates	8	Prupe.1G514700	AT1G78130.1	Symbols: UNE2 | Major facilitator superfamily protein | chr1:29400171-29401814 FORWARD LENGTH=490
Prupe.7G112200	7	PavABI5	regulates	8	Prupe.2G041200	n/a	n/a
Prupe.7G112200	7	PavABI5	regulates	8	Prupe.2G217100	n/a	n/a
Prupe.7G112200	7	PavABI5	regulates	8	Prupe.2G237100	AT5G13820.1	Symbols: TBP1, ATBP-1, ATBP1, ATTBP1, HPPBF-1 | telomeric DNA binding protein 1 | chr5:4461694-4464355 FORWARD LENGTH=640
Prupe.7G112200	7	PavABI5	regulates	8	Prupe.2G239700	AT3G11410.1	Symbols: ATPP2CA, AHG3, PP2CA | protein phosphatase 2CA | chr3:3584181-3585649 REVERSE LENGTH=399
Prupe.7G112200	7	PavABI5	regulates	8	Prupe.2G271000	NA	NA
Prupe.7G112200	7	PavABI5	regulates	8	Prupe.2G279700	AT5G62360.1	Symbols: | Plant invertase/pectin methylesterase inhibitor superfamily protein | chr5:25040699-25041310 FORWARD LENGTH=203
Prupe.7G112200	7	PavABI5	regulates	8	Prupe.2G297100	n/a	n/a
Prupe.7G112200	7	PavABI5	regulates	8	Prupe.2G312300	AT5G59220.1	Symbols: HAI1 | highly ABA-induced PP2C gene 1 | chr5:23894672-23896497 REVERSE LENGTH=413
Prupe.7G112200	7	PavABI5	regulates	8	Prupe.3G021100	n/a	n/a
Prupe.7G112200	7	PavABI5	regulates	8	Prupe.3G069700	AT1G79900.1	Symbols: ATMBAC2, BAC2 | Mitochondrial substrate carrier family protein | chr1:30052524-30053599 REVERSE LENGTH=296
Prupe.7G112200	7	PavABI5	regulates	8	Prupe.3G108500	AT1G06460.1	Symbols: ACD32.1, ACD31.2 | alpha-crystallin domain 32.1 | chr1:1967308-1969414 REVERSE LENGTH=285
Prupe.7G112200	7	PavABI5	regulates	8	Prupe.3G151400	AT2G01300.1	Symbols: | unknown protein; BEST Arabidopsis thaliana protein match is: unknown protein (TAIR:AT1G15010.1); Has 73 Blast hits to 73 proteins in 12 species: Archae - 0; Bacteria - 0; Metazoa - 0; Fungi - 0; Plants - 73; Viruses - 0; Other Eukaryotes - 0 (source: NCBI BLink). | chr2:151221-151691 REVERSE LENGTH=156
Prupe.7G112200	7	PavABI5	regulates	8	Prupe.3G158900	AT3G03341.1	Symbols: | unknown protein; Has 30201 Blast hits to 17322 proteins in 780 species: Archae - 12; Bacteria - 1396; Metazoa - 17338; Fungi - 3422; Plants - 5037; Viruses - 0; Other Eukaryotes - 2996 (source: NCBI BLink). | chr3:790338-790556 REVERSE LENGTH=72
Prupe.7G112200	7	PavABI5	regulates	8	Prupe.3G243100	AT4G27130.1	Symbols: | Translation initiation factor SUI1 family protein | chr4:13604814-13605525 REVERSE LENGTH=113
Prupe.7G112200	7	PavABI5	regulates	8	Prupe.3G245100	AT3G02380.1	Symbols: COL2, ATCOL2 | CONSTANS-like 2 | chr3:487438-488624 REVERSE LENGTH=347
Prupe.7G112200	7	PavABI5	regulates	8	Prupe.3G275000	AT1G59650.1	Symbols: CW14 | Protein of unknown function (DUF1336) | chr1:21920099-21922670 FORWARD LENGTH=492
Prupe.7G112200	7	PavABI5	regulates	8	Prupe.4G116700	AT4G20070.1	Symbols: ATAAH, AAH | allantoate amidohydrolase | chr4:10861548-10864529 FORWARD LENGTH=525
Prupe.7G112200	7	PavABI5	regulates	8	Prupe.4G129200	AT1G16350.1	Symbols: | Aldolase-type TIM barrel family protein | chr1:5590951-5592872 FORWARD LENGTH=502
Prupe.7G112200	7	PavABI5	regulates	8	Prupe.4G150200	AT1G78440.1	Symbols: ATGA2OX1, GA2OX1 | Arabidopsis thaliana gibberellin 2-oxidase 1 | chr1:29511772-29512990 REVERSE LENGTH=329
Prupe.7G112200	7	PavABI5	regulates	8	Prupe.4G150500	AT1G17100.1	Symbols: | SOUL heme-binding family protein | chr1:5844766-5845539 FORWARD LENGTH=232
Prupe.7G112200	7	PavABI5	regulates	8	Prupe.4G150900	n/a	n/a
Prupe.7G112200	7	PavABI5	regulates	8	Prupe.4G179800	AT4G27520.1	Symbols: ENODL2, AtENODL2 | early nodulin-like protein 2 | chr4:13750668-13751819 REVERSE LENGTH=349
Prupe.7G112200	7	PavABI5	regulates	8	Prupe.4G203900	AT5G20620.1	Symbols: UBQ4 | ubiquitin 4 | chr5:6973315-6974463 REVERSE LENGTH=382
Prupe.7G112200	7	PavABI5	regulates	8	Prupe.5G097700	AT3G48990.1	Symbols: | AMP-dependent synthetase and ligase family protein | chr3:18159031-18161294 REVERSE LENGTH=514
Prupe.7G112200	7	PavABI5	regulates	8	Prupe.5G123200	AT5G42050.1	Symbols: | DCD (Development and Cell Death) domain protein | chr5:16815630-16816932 FORWARD LENGTH=349
Prupe.7G112200	7	PavABI5	regulates	8	Prupe.5G123500	AT4G23990.1	Symbols: ATCSLG3, CSLG3 | cellulose synthase like G3 | chr4:12456491-12460498 FORWARD LENGTH=751
Prupe.7G112200	7	PavABI5	regulates	8	Prupe.5G143300	AT5G50920.1	Symbols: CLPC, ATHSP93-V, HSP93-V, DCA1, CLPC1 | CLPC homologue 1 | chr5:20715710-20719800 REVERSE LENGTH=929
Prupe.7G112200	7	PavABI5	regulates	8	Prupe.5G148300	AT4G24960.1	Symbols: ATHVA22D, HVA22D | HVA22 homologue D | chr4:12828060-12828982 FORWARD LENGTH=135
Prupe.7G112200	7	PavABI5	regulates	8	Prupe.5G172700	AT4G22220.1	Symbols: ISU1, ATISU1 | SufE/NifU family protein | chr4:11759444-11760881 REVERSE LENGTH=167
Prupe.7G112200	7	PavABI5	regulates	8	Prupe.5G175800	AT1G60190.1	Symbols: | ARM repeat superfamily protein | chr1:22198403-22200463 FORWARD LENGTH=686
Prupe.7G112200	7	PavABI5	regulates	8	Prupe.5G216500	AT3G18570.1	Symbols: | Oleosin family protein | chr3:6396072-6396572 REVERSE LENGTH=166
Prupe.7G112200	7	PavABI5	regulates	8	Prupe.5G218200	AT1G73920.1	Symbols: | alpha/beta-Hydrolases superfamily protein | chr1:27791194-27794698 FORWARD LENGTH=704
Prupe.7G112200	7	PavABI5	regulates	8	Prupe.5G231700	NA	NA
Prupe.7G112200	7	PavABI5	regulates	8	Prupe.6G052500	AT3G51770.2	Symbols: ETO1 | tetratricopeptide repeat (TPR)-containing protein | chr3:19200328-19203998 REVERSE LENGTH=959
Prupe.7G112200	7	PavABI5	regulates	8	Prupe.6G068800	AT2G29380.1	Symbols: HAI3 | highly ABA-induced PP2C gene 3 | chr2:12608855-12610124 FORWARD LENGTH=362
Prupe.7G112200	7	PavABI5	regulates	8	Prupe.6G071600	AT2G29190.2	Symbols: PUM2 | pumilio 2 | chr2:12544260-12548071 REVERSE LENGTH=972
Prupe.7G112200	7	PavABI5	regulates	8	Prupe.6G100500	AT3G09770.1	Symbols: | RING/U-box superfamily protein | chr3:2996402-2997835 REVERSE LENGTH=388
Prupe.7G112200	7	PavABI5	regulates	8	Prupe.6G106100	AT3G57120.1	Symbols: | Protein kinase superfamily protein | chr3:21139099-21140469 FORWARD LENGTH=456
Prupe.7G112200	7	PavABI5	regulates	8	Prupe.6G173200	AT5G64860.1	Symbols: DPE1 | disproportionating enzyme | chr5:25925373-25928788 REVERSE LENGTH=576
Prupe.7G112200	7	PavABI5	regulates	8	Prupe.6G191800	AT2G22420.1	Symbols: | Peroxidase superfamily protein | chr2:9513341-9514484 FORWARD LENGTH=329
Prupe.7G112200	7	PavABI5	regulates	8	Prupe.6G213300	AT5G65720.1	Symbols: ATNIFS1, NIFS1, NFS1, ATNFS1 | nitrogen fixation S (NIFS)-like 1 | chr5:26296349-26297710 FORWARD LENGTH=453
Prupe.7G112200	7	PavABI5	regulates	8	Prupe.6G235500	n/a	n/a
Prupe.7G112200	7	PavABI5	regulates	8	Prupe.6G283500	n/a	n/a
Prupe.7G112200	7	PavABI5	regulates	8	Prupe.6G308800	AT5G02270.1	Symbols: ATNAP9, NAP9 | non-intrinsic ABC protein 9 | chr5:467269-469041 REVERSE LENGTH=328
Prupe.7G112200	7	PavABI5	regulates	8	Prupe.6G339800	AT3G04890.1	Symbols: | Uncharacterized conserved protein (DUF2358) | chr3:1347708-1349066 FORWARD LENGTH=216
Prupe.7G112200	7	PavABI5	regulates	8	Prupe.7G094500	AT3G11670.1	Symbols: DGD1 | UDP-Glycosyltransferase superfamily protein | chr3:3681090-3684495 REVERSE LENGTH=808
Prupe.7G112200	7	PavABI5	regulates	8	Prupe.7G152300	AT4G33467.2	Symbols: | unknown protein; Has 25 Blast hits to 25 proteins in 9 species: Archae - 0; Bacteria - 0; Metazoa - 0; Fungi - 0; Plants - 25; Viruses - 0; Other Eukaryotes - 0 (source: NCBI BLink). | chr4:16101691-16102084 REVERSE LENGTH=101
Prupe.7G112200	7	PavABI5	regulates	8	Prupe.7G196100	AT1G19110.1	Symbols: | inter-alpha-trypsin inhibitor heavy chain-related | chr1:6602270-6605766 FORWARD LENGTH=754
Prupe.7G112200	7	PavABI5	regulates	8	Prupe.7G264700	AT5G57900.1	Symbols: SKIP1 | SKP1 interacting partner 1 | chr5:23449916-23450915 REVERSE LENGTH=300
Prupe.7G112200	7	PavABI5	regulates	8	Prupe.8G006300	AT1G33590.1	Symbols: | Leucine-rich repeat (LRR) family protein | chr1:12177788-12179221 FORWARD LENGTH=477
Prupe.7G112200	7	PavABI5	regulates	8	Prupe.8G013500	AT1G43890.3	Symbols: ATRAB18, ATRABC1, RAB18-1, RABC1, ATRAB-C1, RAB18 | RAB GTPASE HOMOLOG B18 | chr1:16646934-16648395 FORWARD LENGTH=212
Prupe.7G112200	7	PavABI5	regulates	8	Prupe.8G087100	AT2G21340.1	Symbols: | MATE efflux family protein | chr2:9132629-9136236 FORWARD LENGTH=559
Prupe.7G112200	7	PavABI5	regulates	8	Prupe.8G129300	AT4G34100.2	Symbols: | RING/U-box superfamily protein | chr4:16330590-16334864 FORWARD LENGTH=1107
Prupe.7G112200	7	PavABI5	regulates	8	Prupe.8G165600	AT4G38580.1	Symbols: ATFP6, HIPP26, FP6 | farnesylated protein 6 | chr4:18034596-18035693 FORWARD LENGTH=153
Prupe.7G112200	7	PavABI5	regulates	8	Prupe.8G197500	AT3G07250.1	Symbols: | nuclear transport factor 2 (NTF2) family protein / RNA recognition motif (RRM)-containing protein | chr3:2300579-2308305 REVERSE LENGTH=1294
Prupe.7G112200	7	PavABI5	regulates	8	Prupe.8G238700	AT3G22490.1	Symbols: | Seed maturation protein | chr3:7969785-7970738 REVERSE LENGTH=262
Prupe.7G112200	7	PavABI5	regulates	8	Prupe.8G258700	AT2G47780.1	Symbols: | Rubber elongation factor protein (REF) | chr2:19570076-19570864 FORWARD LENGTH=235
Prupe.7G112200	7	PavABI5	regulates	8	Prupe.8G261200	AT5G61770.1	Symbols: PPAN | PETER PAN-like protein | chr5:24815888-24817495 FORWARD LENGTH=345

## Sheet: Table S4
Table S4 . Enrichments in gene ontology terms in the transcription factors' targets
Using the topGO package [100], we performed an enrichment analysis on GO terms for biological processes (BP), cellular components (CC) and molecular functions (MF), based on a classic Fischer algorithm. We investigated whether some transcription factors specifically targeted genes in specific clusters (see Table 1) and among them, ten were differentially expressed.Here are the enriched GO terms i…
Transcription factor	GO.ID	Term	Ontology	Annotated	Significant	Expected	p.value (Exact Fischer)
PavABI5	GO:0005811	lipid droplet	CC	7	2	0.09	0.0034
PavABI5	GO:0031969	chloroplast membrane	CC	22	2	0.29	0.0332
PavABI5	GO:0042170	plastid membrane	CC	24	2	0.32	0.0390
PavABI5	GO:0010598	NAD(P)H dehydrogenase complex (plastoqui...	CC	3	1	0.04	0.0391
PavABI5	GO:0012511	monolayer-surrounded lipid storage body	CC	3	1	0.04	0.0391
PavABI5	GO:0005739	mitochondrion	CC	154	5	2.03	0.0496
PavABI5	GO:0019005	SCF ubiquitin ligase complex	CC	4	1	0.05	0.0517
PavABI5	GO:0005759	mitochondrial matrix	CC	5	1	0.07	0.0643
PavABI5	GO:0000781	chromosome, telomeric region	CC	6	1	0.08	0.0766
PavABI5	GO:0000151	ubiquitin ligase complex	CC	7	1	0.09	0.0888
PavABI5	GO:0031461	cullin-RING ubiquitin ligase complex	CC	7	1	0.09	0.0888
PavABI5	GO:0009706	chloroplast inner membrane	CC	8	1	0.11	0.1009
PavABI5	GO:0009528	plastid inner membrane	CC	9	1	0.12	0.1128
PavABI5	GO:0098687	chromosomal region	CC	11	1	0.15	0.1361
PavABI5	GO:0009707	chloroplast outer membrane	CC	12	1	0.16	0.1475
PavABI5	GO:0009527	plastid outer membrane	CC	14	1	0.18	0.1699
PavABI5	GO:0005783	endoplasmic reticulum	CC	111	3	1.46	0.1787
PavABI5	GO:0044444	cytoplasmic part	CC	1079	17	14.23	0.2246
PavABI5	GO:0009506	plasmodesma	CC	130	3	1.71	0.2443
PavABI5	GO:0055044	symplast	CC	130	3	1.71	0.2443
PavABI5	GO:0004721	phosphoprotein phosphatase activity	MF	22	3	0.21	0.0012
PavABI5	GO:0046872	metal ion binding	MF	756	14	7.39	0.0097
PavABI5	GO:0000064	L-ornithine transmembrane transporter ac...	MF	1	1	0.01	0.0098
PavABI5	GO:0003691	double-stranded telomeric DNA binding	MF	1	1	0.01	0.0098
PavABI5	GO:0003938	IMP dehydrogenase activity	MF	1	1	0.01	0.0098
PavABI5	GO:0005290	L-histidine transmembrane transporter ac...	MF	1	1	0.01	0.0098
PavABI5	GO:0015173	aromatic amino acid transmembrane transp...	MF	1	1	0.01	0.0098
PavABI5	GO:0031071	cysteine desulfurase activity	MF	1	1	0.01	0.0098
PavABI5	GO:0046480	galactolipid galactosyltransferase activ...	MF	1	1	0.01	0.0098
PavABI5	GO:0047652	allantoate deiminase activity	MF	1	1	0.01	0.0098
PavABI5	GO:0050203	oxalate-CoA ligase activity	MF	1	1	0.01	0.0098
PavABI5	GO:1901474	azole transmembrane transporter activity	MF	1	1	0.01	0.0098
PavABI5	GO:0043169	cation binding	MF	759	14	7.41	0.0100
PavABI5	GO:0016791	phosphatase activity	MF	56	3	0.55	0.0168
PavABI5	GO:0004134	4-alpha-glucanotransferase activity	MF	2	1	0.02	0.0194
PavABI5	GO:0015174	basic amino acid transmembrane transport...	MF	2	1	0.02	0.0194
PavABI5	GO:0015181	arginine transmembrane transporter activ...	MF	2	1	0.02	0.0194
PavABI5	GO:0015189	L-lysine transmembrane transporter activ...	MF	2	1	0.02	0.0194
PavABI5	GO:0042578	phosphoric ester hydrolase activity	MF	65	3	0.63	0.0249
PavABI5	GO:0004176	ATP-dependent peptidase activity	MF	3	1	0.03	0.0290
PavABI5	GO:0050896	response to stimulus	BP	1025	19	9.21	0.00028
PavABI5	GO:0009788	negative regulation of abscisic acid-act...	BP	7	2	0.06	0.00160
PavABI5	GO:1901420	negative regulation of response to alcoh...	BP	7	2	0.06	0.00160
PavABI5	GO:1905958	negative regulation of cellular response...	BP	7	2	0.06	0.00160
PavABI5	GO:0009628	response to abiotic stimulus	BP	404	10	3.63	0.00202
PavABI5	GO:0048585	negative regulation of response to stimu...	BP	30	3	0.27	0.00227
PavABI5	GO:0042221	response to chemical	BP	489	11	4.39	0.00246
PavABI5	GO:0016226	iron-sulfur cluster assembly	BP	9	2	0.08	0.00271
PavABI5	GO:0031163	metallo-sulfur cluster assembly	BP	9	2	0.08	0.00271
PavABI5	GO:0065009	regulation of molecular function	BP	69	4	0.62	0.00308
PavABI5	GO:0044248	cellular catabolic process	BP	178	6	1.6	0.00437
PavABI5	GO:0009787	regulation of abscisic acid-activated si...	BP	13	2	0.12	0.00573
PavABI5	GO:1901419	regulation of response to alcohol	BP	13	2	0.12	0.00573
PavABI5	GO:1905957	regulation of cellular response to alcoh...	BP	13	2	0.12	0.00573
PavABI5	GO:0009735	response to cytokinin	BP	43	3	0.39	0.00637
PavABI5	GO:0048518	positive regulation of biological proces...	BP	136	5	1.22	0.00660
PavABI5	GO:0009968	negative regulation of signal transducti...	BP	14	2	0.13	0.00665
PavABI5	GO:0010648	negative regulation of cell communicatio...	BP	14	2	0.13	0.00665
PavABI5	GO:0023057	negative regulation of signaling	BP	14	2	0.13	0.00665
PavABI5	GO:0048582	positive regulation of post-embryonic de...	BP	16	2	0.14	0.00867
PavRVE8	GO:0031969	chloroplast membrane	CC	22	2	0.1	0.0041
PavRVE8	GO:0042170	plastid membrane	CC	24	2	0.11	0.0049
PavRVE8	GO:0009941	chloroplast envelope	CC	121	3	0.54	0.0153
PavRVE8	GO:0009526	plastid envelope	CC	126	3	0.57	0.0170
PavRVE8	GO:0022625	cytosolic large ribosomal subunit	CC	4	1	0.02	0.0179
PavRVE8	GO:0009570	chloroplast stroma	CC	140	3	0.63	0.0226
PavRVE8	GO:0044444	cytoplasmic part	CC	1079	9	4.86	0.0227
PavRVE8	GO:0009532	plastid stroma	CC	142	3	0.64	0.0234
PavRVE8	GO:0044434	chloroplast part	CC	273	4	1.23	0.0287
PavRVE8	GO:0031967	organelle envelope	CC	155	3	0.7	0.0295
PavRVE8	GO:0031975	envelope	CC	155	3	0.7	0.0295
PavRVE8	GO:0044435	plastid part	CC	276	4	1.24	0.0298
PavRVE8	GO:0015934	large ribosomal subunit	CC	8	1	0.04	0.0355
PavRVE8	GO:0009507	chloroplast	CC	439	5	1.98	0.0368
PavRVE8	GO:0005737	cytoplasm	CC	1170	9	5.27	0.0391
PavRVE8	GO:0044446	intracellular organelle part	CC	617	6	2.78	0.0420
PavRVE8	GO:0044422	organelle part	CC	619	6	2.79	0.0426
PavRVE8	GO:0009536	plastid	CC	457	5	2.06	0.0429
PavRVE8	GO:0010319	stromule	CC	10	1	0.05	0.0442
PavRVE8	GO:0044391	ribosomal subunit	CC	10	1	0.05	0.0442
PavRVE8	GO:0003727	single-stranded RNA binding	MF	8	2	0.04	0.00054
PavRVE8	GO:0042973	glucan endo-1,3-beta-D-glucosidase activ...	MF	1	1	0	0.00453
PavRVE8	GO:0008289	lipid binding	MF	26	2	0.12	0.00592
PavRVE8	GO:0008422	beta-glucosidase activity	MF	3	1	0.01	0.01352
PavRVE8	GO:0003676	nucleic acid binding	MF	635	7	2.87	0.01685
PavRVE8	GO:0004556	alpha-amylase activity	MF	4	1	0.02	0.01799
PavRVE8	GO:0008187	poly-pyrimidine tract binding	MF	5	1	0.02	0.02244
PavRVE8	GO:0008266	poly(U) RNA binding	MF	5	1	0.02	0.02244
PavRVE8	GO:0017111	nucleoside-triphosphatase activity	MF	146	3	0.66	0.02655
PavRVE8	GO:0016462	pyrophosphatase activity	MF	149	3	0.67	0.02799
PavRVE8	GO:0016818	hydrolase activity, acting on acid anhyd...	MF	153	3	0.69	0.02998
PavRVE8	GO:0016817	hydrolase activity, acting on acid anhyd...	MF	155	3	0.7	0.03100
PavRVE8	GO:0015926	glucosidase activity	MF	7	1	0.03	0.03128
PavRVE8	GO:0003899	DNA-directed 5'-3' RNA polymerase activi...	MF	9	1	0.04	0.04005
PavRVE8	GO:0016160	amylase activity	MF	10	1	0.05	0.04441
PavRVE8	GO:0034062	5'-3' RNA polymerase activity	MF	10	1	0.05	0.04441
PavRVE8	GO:0043621	protein self-association	MF	10	1	0.05	0.04441
PavRVE8	GO:0097747	RNA polymerase activity	MF	10	1	0.05	0.04441
PavRVE8	GO:0016887	ATPase activity	MF	90	2	0.41	0.06141
PavRVE8	GO:0004386	helicase activity	MF	16	1	0.07	0.07015
PavRVE8	GO:0006417	regulation of translation	BP	11	2	0.04	0.00077
PavRVE8	GO:0034248	regulation of cellular amide metabolic p...	BP	11	2	0.04	0.00077
PavRVE8	GO:0006869	lipid transport	BP	13	2	0.05	0.00109
PavRVE8	GO:0010876	lipid localization	BP	17	2	0.07	0.00189
PavRVE8	GO:0010608	posttranscriptional regulation of gene e...	BP	22	2	0.09	0.00317
PavRVE8	GO:0010155	regulation of proton transport	BP	1	1	0	0.00393
PavRVE8	GO:0032069	regulation of nuclease activity	BP	1	1	0	0.00393
PavRVE8	GO:0032074	negative regulation of nuclease activity	BP	1	1	0	0.00393
PavRVE8	GO:0060700	regulation of ribonuclease activity	BP	1	1	0	0.00393
PavRVE8	GO:0060701	negative regulation of ribonuclease acti...	BP	1	1	0	0.00393
PavRVE8	GO:1901917	regulation of exoribonuclease activity	BP	1	1	0	0.00393
PavRVE8	GO:1901918	negative regulation of exoribonuclease a...	BP	1	1	0	0.00393
PavRVE8	GO:1904062	regulation of cation transmembrane trans...	BP	1	1	0	0.00393
PavRVE8	GO:1905777	regulation of exonuclease activity	BP	1	1	0	0.00393
PavRVE8	GO:1905778	negative regulation of exonuclease activ...	BP	1	1	0	0.00393
PavRVE8	GO:0032268	regulation of cellular protein metabolic...	BP	30	2	0.12	0.00586
PavRVE8	GO:0051246	regulation of protein metabolic process	BP	32	2	0.13	0.00665
PavRVE8	GO:0002181	cytoplasmic translation	BP	2	1	0.01	0.00784
PavRVE8	GO:0002182	cytoplasmic translational elongation	BP	2	1	0.01	0.00784
PavRVE8	GO:0006448	regulation of translational elongation	BP	2	1	0.01	0.00784
PavMYB93	GO:0044448	cell cortex part	CC	12	2	0.17	0.012
PavMYB93	GO:0032541	cortical endoplasmic reticulum	CC	1	1	0.01	0.014
PavMYB93	GO:0071782	endoplasmic reticulum tubular network	CC	1	1	0.01	0.014
PavMYB93	GO:0005768	endosome	CC	36	3	0.52	0.014
PavMYB93	GO:0005938	cell cortex	CC	14	2	0.2	0.017
PavMYB93	GO:0099568	cytoplasmic region	CC	14	2	0.2	0.017
PavMYB93	GO:0031410	cytoplasmic vesicle	CC	44	3	0.64	0.025
PavMYB93	GO:0097708	intracellular vesicle	CC	45	3	0.65	0.026
PavMYB93	GO:0005769	early endosome	CC	2	1	0.03	0.029
PavMYB93	GO:0010008	endosome membrane	CC	2	1	0.03	0.029
PavMYB93	GO:0044440	endosomal part	CC	2	1	0.03	0.029
PavMYB93	GO:0031982	vesicle	CC	48	3	0.69	0.031
PavMYB93	GO:0012505	endomembrane system	CC	221	7	3.2	0.037
PavMYB93	GO:0044433	cytoplasmic vesicle part	CC	4	1	0.06	0.057
PavMYB93	GO:0000145	exocyst	CC	5	1	0.07	0.070
PavMYB93	GO:0005798	Golgi-associated vesicle	CC	5	1	0.07	0.070
PavMYB93	GO:0009898	cytoplasmic side of plasma membrane	CC	5	1	0.07	0.070
PavMYB93	GO:0098562	cytoplasmic side of membrane	CC	5	1	0.07	0.070
PavMYB93	GO:0099023	tethering complex	CC	5	1	0.07	0.070
PavMYB93	GO:0005783	endoplasmic reticulum	CC	111	4	1.61	0.075
PavMYB93	GO:0045548	phenylalanine ammonia-lyase activity	MF	2	2	0.03	0.00027
PavMYB93	GO:0003824	catalytic activity	MF	2279	51	37.47	0.00059
PavMYB93	GO:0016841	ammonia-lyase activity	MF	3	2	0.05	0.00079
PavMYB93	GO:0016840	carbon-nitrogen lyase activity	MF	7	2	0.12	0.00530
PavMYB93	GO:0016878	acid-thiol ligase activity	MF	8	2	0.13	0.00700
PavMYB93	GO:0016405	CoA-ligase activity	MF	9	2	0.15	0.00890
PavMYB93	GO:0003924	GTPase activity	MF	27	3	0.44	0.00938
PavMYB93	GO:0008519	ammonium transmembrane transporter activ...	MF	10	2	0.16	0.01101
PavMYB93	GO:0016877	ligase activity, forming carbon-sulfur b...	MF	10	2	0.16	0.01101
PavMYB93	GO:0003846	2-acylglycerol O-acyltransferase activit...	MF	1	1	0.02	0.01644
PavMYB93	GO:0004619	phosphoglycerate mutase activity	MF	1	1	0.02	0.01644
PavMYB93	GO:0004622	lysophospholipase activity	MF	1	1	0.02	0.01644
PavMYB93	GO:0010283	pinoresinol reductase activity	MF	1	1	0.02	0.01644
PavMYB93	GO:0016207	4-coumarate-CoA ligase activity	MF	1	1	0.02	0.01644
PavMYB93	GO:0031625	ubiquitin protein ligase binding	MF	1	1	0.02	0.01644
PavMYB93	GO:0033853	aspartate-prephenate aminotransferase ac...	MF	1	1	0.02	0.01644
PavMYB93	GO:0033854	glutamate-prephenate aminotransferase ac...	MF	1	1	0.02	0.01644
PavMYB93	GO:0044389	ubiquitin-like protein ligase binding	MF	1	1	0.02	0.01644
PavMYB93	GO:0090430	caffeoyl-CoA: alcohol caffeoyl transfera...	MF	1	1	0.02	0.01644
PavMYB93	GO:1901981	phosphatidylinositol phosphate binding	MF	1	1	0.02	0.01644
PavMYB93	GO:0009800	cinnamic acid biosynthetic process	BP	2	2	0.03	0.00028
PavMYB93	GO:0009803	cinnamic acid metabolic process	BP	2	2	0.03	0.00028
PavMYB93	GO:0006559	L-phenylalanine catabolic process	BP	3	2	0.05	0.00083
PavMYB93	GO:0009074	aromatic amino acid family catabolic pro...	BP	3	2	0.05	0.00083
PavMYB93	GO:1902222	erythrose 4-phosphate/phosphoenolpyruvat...	BP	3	2	0.05	0.00083
PavMYB93	GO:0006897	endocytosis	BP	5	2	0.08	0.00270
PavMYB93	GO:0009698	phenylpropanoid metabolic process	BP	38	4	0.64	0.00350
PavMYB93	GO:0006558	L-phenylalanine metabolic process	BP	6	2	0.1	0.00401
PavMYB93	GO:0098657	import into cell	BP	6	2	0.1	0.00401
PavMYB93	GO:1902221	erythrose 4-phosphate/phosphoenolpyruvat...	BP	6	2	0.1	0.00401
PavMYB93	GO:0009620	response to fungus	BP	65	5	1.09	0.00436
PavMYB93	GO:0009072	aromatic amino acid family metabolic pro...	BP	21	3	0.35	0.00487
PavMYB93	GO:0042537	benzene-containing compound metabolic pr...	BP	8	2	0.13	0.00732
PavMYB93	GO:0019439	aromatic compound catabolic process	BP	47	4	0.79	0.00755
PavMYB93	GO:0015696	ammonium transport	BP	9	2	0.15	0.00931
PavMYB93	GO:0019748	secondary metabolic process	BP	50	4	0.84	0.00939
PavMYB93	GO:1901361	organic cyclic compound catabolic proces...	BP	50	4	0.84	0.00939
PavMYB93	GO:0009411	response to UV	BP	29	3	0.49	0.01215
PavMYB93	GO:0009699	phenylpropanoid biosynthetic process	BP	29	3	0.49	0.01215
PavMYB93	GO:0016192	vesicle-mediated transport	BP	30	3	0.51	0.01335
PavERF110	GO:0005634	nucleus	CC	602	15	6.58	0.00081
PavERF110	GO:0043231	intracellular membrane-bounded organelle	CC	1431	25	15.65	0.00101
PavERF110	GO:0043227	membrane-bounded organelle	CC	1447	25	15.82	0.00123
PavERF110	GO:0044424	intracellular part	CC	1693	27	18.51	0.00217
PavERF110	GO:0043229	intracellular organelle	CC	1515	25	16.57	0.00278
PavERF110	GO:0043226	organelle	CC	1517	25	16.59	0.00285
PavERF110	GO:0005622	intracellular	CC	1740	27	19.03	0.00368
PavERF110	GO:0044464	cell part	CC	2005	29	21.93	0.00628
PavERF110	GO:0005623	cell	CC	2021	29	22.1	0.00743
PavERF110	GO:0000346	transcription export complex	CC	1	1	0.01	0.01094
PavERF110	GO:0000445	THO complex part of transcription export...	CC	1	1	0.01	0.01094
PavERF110	GO:0005677	chromatin silencing complex	CC	1	1	0.01	0.01094
PavERF110	GO:0000347	THO complex	CC	2	1	0.02	0.02176
PavERF110	GO:0017053	transcriptional repressor complex	CC	2	1	0.02	0.02176
PavERF110	GO:0090568	nuclear transcriptional repressor comple...	CC	2	1	0.02	0.02176
PavERF110	GO:0033588	Elongator holoenzyme complex	CC	3	1	0.03	0.03246
PavERF110	GO:0043076	megasporocyte nucleus	CC	3	1	0.03	0.03246
PavERF110	GO:0043078	polar nucleus	CC	3	1	0.03	0.03246
PavERF110	GO:0044428	nuclear part	CC	124	4	1.36	0.04436
PavERF110	GO:0000794	condensed nuclear chromosome	CC	5	1	0.05	0.05353
PavERF110	GO:0042973	glucan endo-1,3-beta-D-glucosidase activ...	MF	1	1	0.01	0.0086
PavERF110	GO:0005488	binding	MF	2888	31	24.77	0.0147
PavERF110	GO:0008517	folic acid transmembrane transporter act...	MF	2	1	0.02	0.0171
PavERF110	GO:0072349	modified amino acid transmembrane transp...	MF	2	1	0.02	0.0171
PavERF110	GO:0090482	vitamin transmembrane transporter activi...	MF	2	1	0.02	0.0171
PavERF110	GO:0004325	ferrochelatase activity	MF	3	1	0.03	0.0255
PavERF110	GO:0004864	protein phosphatase inhibitor activity	MF	3	1	0.03	0.0255
PavERF110	GO:0005310	dicarboxylic acid transmembrane transpor...	MF	3	1	0.03	0.0255
PavERF110	GO:0008422	beta-glucosidase activity	MF	3	1	0.03	0.0255
PavERF110	GO:0019208	phosphatase regulator activity	MF	3	1	0.03	0.0255
PavERF110	GO:0019212	phosphatase inhibitor activity	MF	3	1	0.03	0.0255
PavERF110	GO:0019888	protein phosphatase regulator activity	MF	3	1	0.03	0.0255
PavERF110	GO:0003677	DNA binding	MF	431	8	3.7	0.0265
PavERF110	GO:0003676	nucleic acid binding	MF	635	10	5.45	0.0364
PavERF110	GO:0003700	DNA-binding transcription factor activit...	MF	156	4	1.34	0.0430
PavERF110	GO:0140110	transcription regulator activity	MF	164	4	1.41	0.0501
PavERF110	GO:0004097	catechol oxidase activity	MF	6	1	0.05	0.0504
PavERF110	GO:0008173	RNA methyltransferase activity	MF	7	1	0.06	0.0586
PavERF110	GO:0015926	glucosidase activity	MF	7	1	0.06	0.0586
PavERF110	GO:0042887	amide transmembrane transporter activity	MF	7	1	0.06	0.0586
PavERF110	GO:0009787	regulation of abscisic acid-activated si...	BP	13	3	0.13	0.00023
PavERF110	GO:1901419	regulation of response to alcohol	BP	13	3	0.13	0.00023
PavERF110	GO:1905957	regulation of cellular response to alcoh...	BP	13	3	0.13	0.00023
PavERF110	GO:0009738	abscisic acid-activated signaling pathwa...	BP	26	3	0.26	0.00193
PavERF110	GO:0071215	cellular response to abscisic acid stimu...	BP	29	3	0.28	0.00266
PavERF110	GO:0097306	cellular response to alcohol	BP	29	3	0.28	0.00266
PavERF110	GO:0001510	RNA methylation	BP	10	2	0.1	0.00402
PavERF110	GO:0043414	macromolecule methylation	BP	35	3	0.34	0.00458
PavERF110	GO:0006357	regulation of transcription by RNA polym...	BP	11	2	0.11	0.00488
PavERF110	GO:0009966	regulation of signal transduction	BP	36	3	0.35	0.00497
PavERF110	GO:0023051	regulation of signaling	BP	36	3	0.35	0.00497
PavERF110	GO:0010646	regulation of cell communication	BP	37	3	0.36	0.00537
PavERF110	GO:0071396	cellular response to lipid	BP	43	3	0.42	0.00819
PavERF110	GO:0006366	transcription by RNA polymerase II	BP	15	2	0.15	0.00909
PavERF110	GO:0006312	mitotic recombination	BP	1	1	0.01	0.00982
PavERF110	GO:0015884	folic acid transport	BP	1	1	0.01	0.00982
PavERF110	GO:0051180	vitamin transport	BP	1	1	0.01	0.00982
PavERF110	GO:0080178	5-carbamoylmethyl uridine residue modifi...	BP	1	1	0.01	0.00982
PavERF110	GO:2000014	regulation of endosperm development	BP	1	1	0.01	0.00982
PavERF110	GO:2000071	regulation of defense response by callos...	BP	1	1	0.01	0.00982
PavMYB63	GO:0000015	phosphopyruvate hydratase complex	CC	1	1	0.02	0.018
PavMYB63	GO:0032541	cortical endoplasmic reticulum	CC	1	1	0.02	0.018
PavMYB63	GO:0071782	endoplasmic reticulum tubular network	CC	1	1	0.02	0.018
PavMYB63	GO:0016020	membrane	CC	1749	39	31.5	0.027
PavMYB63	GO:0010008	endosome membrane	CC	2	1	0.04	0.036
PavMYB63	GO:0033178	proton-transporting two-sector ATPase co...	CC	2	1	0.04	0.036
PavMYB63	GO:0044440	endosomal part	CC	2	1	0.04	0.036
PavMYB63	GO:0005783	endoplasmic reticulum	CC	111	5	2	0.048
PavMYB63	GO:0016021	integral component of membrane	CC	1356	31	24.42	0.050
PavMYB63	GO:0044425	membrane part	CC	1411	32	25.42	0.050
PavMYB63	GO:0031224	intrinsic component of membrane	CC	1373	31	24.73	0.059
PavMYB63	GO:0016469	proton-transporting two-sector ATPase co...	CC	4	1	0.07	0.070
PavMYB63	GO:0044433	cytoplasmic vesicle part	CC	4	1	0.07	0.070
PavMYB63	GO:0005911	cell-cell junction	CC	131	5	2.36	0.085
PavMYB63	GO:0030054	cell junction	CC	131	5	2.36	0.085
PavMYB63	GO:0009898	cytoplasmic side of plasma membrane	CC	5	1	0.09	0.087
PavMYB63	GO:0098562	cytoplasmic side of membrane	CC	5	1	0.09	0.087
PavMYB63	GO:0005886	plasma membrane	CC	347	10	6.25	0.088
PavMYB63	GO:0071944	cell periphery	CC	454	12	8.18	0.106
PavMYB63	GO:0015629	actin cytoskeleton	CC	7	1	0.13	0.120
PavMYB63	GO:0045548	phenylalanine ammonia-lyase activity	MF	2	2	0.04	0.00048
PavMYB63	GO:0016841	ammonia-lyase activity	MF	3	2	0.07	0.00141
PavMYB63	GO:0051015	actin filament binding	MF	4	2	0.09	0.00277
PavMYB63	GO:0016840	carbon-nitrogen lyase activity	MF	7	2	0.15	0.00929
PavMYB63	GO:0003824	catalytic activity	MF	2279	61	49.96	0.01219
PavMYB63	GO:0016878	acid-thiol ligase activity	MF	8	2	0.18	0.01221
PavMYB63	GO:0017111	nucleoside-triphosphatase activity	MF	146	8	3.2	0.01395
PavMYB63	GO:0016405	CoA-ligase activity	MF	9	2	0.2	0.01548
PavMYB63	GO:0016462	pyrophosphatase activity	MF	149	8	3.27	0.01563
PavMYB63	GO:0016818	hydrolase activity, acting on acid anhyd...	MF	153	8	3.35	0.01808
PavMYB63	GO:0008519	ammonium transmembrane transporter activ...	MF	10	2	0.22	0.01908
PavMYB63	GO:0016877	ligase activity, forming carbon-sulfur b...	MF	10	2	0.22	0.01908
PavMYB63	GO:0016817	hydrolase activity, acting on acid anhyd...	MF	155	8	3.4	0.01941
PavMYB63	GO:0003924	GTPase activity	MF	27	3	0.59	0.02038
PavMYB63	GO:0003846	2-acylglycerol O-acyltransferase activit...	MF	1	1	0.02	0.02192
PavMYB63	GO:0004622	lysophospholipase activity	MF	1	1	0.02	0.02192
PavMYB63	GO:0004634	phosphopyruvate hydratase activity	MF	1	1	0.02	0.02192
PavMYB63	GO:0004765	shikimate kinase activity	MF	1	1	0.02	0.02192
PavMYB63	GO:0005522	profilin binding	MF	1	1	0.02	0.02192
PavMYB63	GO:0010276	phytol kinase activity	MF	1	1	0.02	0.02192
PavMYB63	GO:0009699	phenylpropanoid biosynthetic process	BP	29	6	0.59	1.8e-05
PavMYB63	GO:0009072	aromatic amino acid family metabolic pro...	BP	21	5	0.42	4.6e-05
PavMYB63	GO:0044550	secondary metabolite biosynthetic proces...	BP	37	6	0.75	7.8e-05
PavMYB63	GO:0009698	phenylpropanoid metabolic process	BP	38	6	0.77	9.1e-05
PavMYB63	GO:0009800	cinnamic acid biosynthetic process	BP	2	2	0.04	0.00040
PavMYB63	GO:0009803	cinnamic acid metabolic process	BP	2	2	0.04	0.00040
PavMYB63	GO:0019748	secondary metabolic process	BP	50	6	1.01	0.00043
PavMYB63	GO:0006559	L-phenylalanine catabolic process	BP	3	2	0.06	0.00119
PavMYB63	GO:0009074	aromatic amino acid family catabolic pro...	BP	3	2	0.06	0.00119
PavMYB63	GO:1902222	erythrose 4-phosphate/phosphoenolpyruvat...	BP	3	2	0.06	0.00119
PavMYB63	GO:0044283	small molecule biosynthetic process	BP	165	10	3.33	0.00153
PavMYB63	GO:0032787	monocarboxylic acid metabolic process	BP	114	8	2.3	0.00186
PavMYB63	GO:0009073	aromatic amino acid family biosynthetic ...	BP	16	3	0.32	0.00367
PavMYB63	GO:0008064	regulation of actin polymerization or de...	BP	5	2	0.1	0.00387
PavMYB63	GO:0008154	actin polymerization or depolymerization	BP	5	2	0.1	0.00387
PavMYB63	GO:0030832	regulation of actin filament length	BP	5	2	0.1	0.00387
PavMYB63	GO:0032956	regulation of actin cytoskeleton organiz...	BP	5	2	0.1	0.00387
PavMYB63	GO:0032970	regulation of actin filament-based proce...	BP	5	2	0.1	0.00387
PavMYB63	GO:0110053	regulation of actin filament organizatio...	BP	5	2	0.1	0.00387
PavMYB63	GO:0016053	organic acid biosynthetic process	BP	132	8	2.67	0.00466
PavMYB40	GO:0000015	phosphopyruvate hydratase complex	CC	1	1	0.01	0.0071
PavMYB40	GO:0016020	membrane	CC	1749	16	12.38	0.0871
PavMYB40	GO:0005886	plasma membrane	CC	347	5	2.46	0.0900
PavMYB40	GO:0044445	cytosolic part	CC	15	1	0.11	0.1013
PavMYB40	GO:0005783	endoplasmic reticulum	CC	111	2	0.79	0.1842
PavMYB40	GO:0005874	microtubule	CC	29	1	0.21	0.1869
PavMYB40	GO:0099080	supramolecular complex	CC	30	1	0.21	0.1927
PavMYB40	GO:0099081	supramolecular polymer	CC	30	1	0.21	0.1927
PavMYB40	GO:0099512	supramolecular fiber	CC	30	1	0.21	0.1927
PavMYB40	GO:0099513	polymeric cytoskeletal fiber	CC	30	1	0.21	0.1927
PavMYB40	GO:0071944	cell periphery	CC	454	5	3.21	0.2091
PavMYB40	GO:0005777	peroxisome	CC	36	1	0.25	0.2267
PavMYB40	GO:0015630	microtubule cytoskeleton	CC	36	1	0.25	0.2267
PavMYB40	GO:0042579	microbody	CC	36	1	0.25	0.2267
PavMYB40	GO:0009506	plasmodesma	CC	130	2	0.92	0.2340
PavMYB40	GO:0055044	symplast	CC	130	2	0.92	0.2340
PavMYB40	GO:0005911	cell-cell junction	CC	131	2	0.93	0.2366
PavMYB40	GO:0030054	cell junction	CC	131	2	0.93	0.2366
PavMYB40	GO:0044430	cytoskeletal part	CC	42	1	0.3	0.2594
PavMYB40	GO:0009570	chloroplast stroma	CC	140	2	0.99	0.2606
PavMYB40	GO:0045548	phenylalanine ammonia-lyase activity	MF	2	2	0.02	9.8e-05
PavMYB40	GO:0003924	GTPase activity	MF	27	4	0.27	0.00013
PavMYB40	GO:0016841	ammonia-lyase activity	MF	3	2	0.03	0.00029
PavMYB40	GO:0001882	nucleoside binding	MF	53	4	0.53	0.00178
PavMYB40	GO:0001883	purine nucleoside binding	MF	53	4	0.53	0.00178
PavMYB40	GO:0005525	GTP binding	MF	53	4	0.53	0.00178
PavMYB40	GO:0019001	guanyl nucleotide binding	MF	53	4	0.53	0.00178
PavMYB40	GO:0032549	ribonucleoside binding	MF	53	4	0.53	0.00178
PavMYB40	GO:0032550	purine ribonucleoside binding	MF	53	4	0.53	0.00178
PavMYB40	GO:0032561	guanyl ribonucleotide binding	MF	53	4	0.53	0.00178
PavMYB40	GO:0016840	carbon-nitrogen lyase activity	MF	7	2	0.07	0.00199
PavMYB40	GO:0008519	ammonium transmembrane transporter activ...	MF	10	2	0.1	0.00418
PavMYB40	GO:0022857	transmembrane transporter activity	MF	221	7	2.21	0.00568
PavMYB40	GO:0016829	lyase activity	MF	82	4	0.82	0.00862
PavMYB40	GO:0003846	2-acylglycerol O-acyltransferase activit...	MF	1	1	0.01	0.01001
PavMYB40	GO:0004622	lysophospholipase activity	MF	1	1	0.01	0.01001
PavMYB40	GO:0004634	phosphopyruvate hydratase activity	MF	1	1	0.01	0.01001
PavMYB40	GO:0010283	pinoresinol reductase activity	MF	1	1	0.01	0.01001
PavMYB40	GO:0016207	4-coumarate-CoA ligase activity	MF	1	1	0.01	0.01001
PavMYB40	GO:0033853	aspartate-prephenate aminotransferase ac...	MF	1	1	0.01	0.01001
PavMYB40	GO:0009800	cinnamic acid biosynthetic process	BP	2	2	0.02	7.8e-05
PavMYB40	GO:0009803	cinnamic acid metabolic process	BP	2	2	0.02	7.8e-05
PavMYB40	GO:0006559	L-phenylalanine catabolic process	BP	3	2	0.03	0.00023
PavMYB40	GO:0009074	aromatic amino acid family catabolic pro...	BP	3	2	0.03	0.00023
PavMYB40	GO:1902222	erythrose 4-phosphate/phosphoenolpyruvat...	BP	3	2	0.03	0.00023
PavMYB40	GO:0009072	aromatic amino acid family metabolic pro...	BP	21	3	0.19	0.00078
PavMYB40	GO:0006558	L-phenylalanine metabolic process	BP	6	2	0.05	0.00115
PavMYB40	GO:1902221	erythrose 4-phosphate/phosphoenolpyruvat...	BP	6	2	0.05	0.00115
PavMYB40	GO:0009699	phenylpropanoid biosynthetic process	BP	29	3	0.26	0.00205
PavMYB40	GO:0042537	benzene-containing compound metabolic pr...	BP	8	2	0.07	0.00212
PavMYB40	GO:0015696	ammonium transport	BP	9	2	0.08	0.00271
PavMYB40	GO:0009063	cellular amino acid catabolic process	BP	11	2	0.1	0.00409
PavMYB40	GO:1901606	alpha-amino acid catabolic process	BP	11	2	0.1	0.00409
PavMYB40	GO:0044550	secondary metabolite biosynthetic proces...	BP	37	3	0.33	0.00416
PavMYB40	GO:0009698	phenylpropanoid metabolic process	BP	38	3	0.34	0.00449
PavMYB40	GO:0019439	aromatic compound catabolic process	BP	47	3	0.42	0.00816
PavMYB40	GO:0009806	lignan metabolic process	BP	1	1	0.01	0.00898
PavMYB40	GO:0009807	lignan biosynthetic process	BP	1	1	0.01	0.00898
PavMYB40	GO:0009819	drought recovery	BP	1	1	0.01	0.00898
PavMYB40	GO:0046244	salicylic acid catabolic process	BP	1	1	0.01	0.00898
PavWRKY40	GO:0010287	plastoglobule	CC	18	1	0.03	0.029
PavWRKY40	GO:0031977	thylakoid lumen	CC	18	1	0.03	0.029
PavWRKY40	GO:0005886	plasma membrane	CC	347	2	0.56	0.099
PavWRKY40	GO:0009535	chloroplast thylakoid membrane	CC	96	1	0.15	0.145
PavWRKY40	GO:0055035	plastid thylakoid membrane	CC	96	1	0.15	0.145
PavWRKY40	GO:0071944	cell periphery	CC	454	2	0.73	0.157
PavWRKY40	GO:0042651	thylakoid membrane	CC	105	1	0.17	0.158
PavWRKY40	GO:0034357	photosynthetic membrane	CC	109	1	0.18	0.164
PavWRKY40	GO:0044436	thylakoid part	CC	112	1	0.18	0.168
PavWRKY40	GO:0009534	chloroplast thylakoid	CC	118	1	0.19	0.176
PavWRKY40	GO:0031976	plastid thylakoid	CC	118	1	0.19	0.176
PavWRKY40	GO:0009941	chloroplast envelope	CC	121	1	0.19	0.180
PavWRKY40	GO:0009526	plastid envelope	CC	126	1	0.2	0.187
PavWRKY40	GO:0009570	chloroplast stroma	CC	140	1	0.23	0.206
PavWRKY40	GO:0009532	plastid stroma	CC	142	1	0.23	0.209
PavWRKY40	GO:0009579	thylakoid	CC	146	1	0.23	0.214
PavWRKY40	GO:0031967	organelle envelope	CC	155	1	0.25	0.226
PavWRKY40	GO:0031975	envelope	CC	155	1	0.25	0.226
PavWRKY40	GO:0005634	nucleus	CC	602	2	0.97	0.250
PavWRKY40	GO:0031984	organelle subcompartment	CC	188	1	0.3	0.268
PavWRKY40	GO:0005515	protein binding	MF	1120	6	2.4	0.014
PavWRKY40	GO:0051082	unfolded protein binding	MF	12	1	0.03	0.025
PavWRKY40	GO:0016811	hydrolase activity, acting on carbon-nit...	MF	14	1	0.03	0.030
PavWRKY40	GO:0005516	calmodulin binding	MF	26	1	0.06	0.054
PavWRKY40	GO:0016810	hydrolase activity, acting on carbon-nit...	MF	29	1	0.06	0.061
PavWRKY40	GO:0005488	binding	MF	2888	8	6.19	0.175
PavWRKY40	GO:0043565	sequence-specific DNA binding	MF	90	1	0.19	0.177
PavWRKY40	GO:0032559	adenyl ribonucleotide binding	MF	720	3	1.54	0.190
PavWRKY40	GO:0030554	adenyl nucleotide binding	MF	721	3	1.55	0.190
PavWRKY40	GO:0032555	purine ribonucleotide binding	MF	770	3	1.65	0.219
PavWRKY40	GO:0017076	purine nucleotide binding	MF	771	3	1.65	0.220
PavWRKY40	GO:0032553	ribonucleotide binding	MF	780	3	1.67	0.225
PavWRKY40	GO:0043531	ADP binding	MF	119	1	0.26	0.228
PavWRKY40	GO:0097367	carbohydrate derivative binding	MF	789	3	1.69	0.230
PavWRKY40	GO:0003700	DNA-binding transcription factor activit...	MF	156	1	0.33	0.289
PavWRKY40	GO:0043168	anion binding	MF	891	3	1.91	0.295
PavWRKY40	GO:0140110	transcription regulator activity	MF	164	1	0.35	0.302
PavWRKY40	GO:0000166	nucleotide binding	MF	911	3	1.95	0.308
PavWRKY40	GO:1901265	nucleoside phosphate binding	MF	911	3	1.95	0.308
PavWRKY40	GO:0036094	small molecule binding	MF	954	3	2.05	0.336
PavWRKY40	GO:0000302	response to reactive oxygen species	BP	33	2	0.07	0.0022
PavWRKY40	GO:0051365	cellular response to potassium ion starv...	BP	2	1	0	0.0045
PavWRKY40	GO:0046677	response to antibiotic	BP	62	2	0.14	0.0078
PavWRKY40	GO:0006672	ceramide metabolic process	BP	5	1	0.01	0.0112
PavWRKY40	GO:0010193	response to ozone	BP	5	1	0.01	0.0112
PavWRKY40	GO:1901700	response to oxygen-containing compound	BP	264	3	0.59	0.0170
PavWRKY40	GO:0006665	sphingolipid metabolic process	BP	8	1	0.02	0.0178
PavWRKY40	GO:0006979	response to oxidative stress	BP	97	2	0.22	0.0185
PavWRKY40	GO:0009266	response to temperature stimulus	BP	115	2	0.26	0.0255
PavWRKY40	GO:0042493	response to drug	BP	122	2	0.27	0.0284
PavWRKY40	GO:0010150	leaf senescence	BP	14	1	0.03	0.0310
PavWRKY40	GO:0090693	plant organ senescence	BP	14	1	0.03	0.0310
PavWRKY40	GO:0007568	aging	BP	17	1	0.04	0.0376
PavWRKY40	GO:0006643	membrane lipid metabolic process	BP	18	1	0.04	0.0397
PavWRKY40	GO:0042542	response to hydrogen peroxide	BP	18	1	0.04	0.0397
PavWRKY40	GO:0009267	cellular response to starvation	BP	20	1	0.04	0.0441
PavWRKY40	GO:0009644	response to high light intensity	BP	20	1	0.04	0.0441
PavWRKY40	GO:0046777	protein autophosphorylation	BP	20	1	0.04	0.0441
PavWRKY40	GO:0010035	response to inorganic substance	BP	155	2	0.35	0.0443
PavWRKY40	GO:0042594	response to starvation	BP	21	1	0.05	0.0462
PavRVE1	GO:0005811	lipid droplet	CC	7	1	0.03	0.027
PavRVE1	GO:0005634	nucleus	CC	602	4	2.32	0.188
PavRVE1	GO:0005622	intracellular	CC	1740	8	6.72	0.328
PavRVE1	GO:0043229	intracellular organelle	CC	1515	7	5.85	0.353
PavRVE1	GO:0043226	organelle	CC	1517	7	5.86	0.355
PavRVE1	GO:0009941	chloroplast envelope	CC	121	1	0.47	0.379
PavRVE1	GO:0009526	plastid envelope	CC	126	1	0.49	0.392
PavRVE1	GO:0009506	plasmodesma	CC	130	1	0.5	0.402
PavRVE1	GO:0055044	symplast	CC	130	1	0.5	0.402
PavRVE1	GO:0005911	cell-cell junction	CC	131	1	0.51	0.404
PavRVE1	GO:0030054	cell junction	CC	131	1	0.51	0.404
PavRVE1	GO:0005739	mitochondrion	CC	154	1	0.59	0.457
PavRVE1	GO:0031967	organelle envelope	CC	155	1	0.6	0.459
PavRVE1	GO:0031975	envelope	CC	155	1	0.6	0.459
PavRVE1	GO:0043231	intracellular membrane-bounded organelle	CC	1431	6	5.52	0.502
PavRVE1	GO:0044424	intracellular part	CC	1693	7	6.53	0.511
PavRVE1	GO:0043227	membrane-bounded organelle	CC	1447	6	5.59	0.517
PavRVE1	GO:0009507	chloroplast	CC	439	2	1.69	0.522
PavRVE1	GO:0043228	non-membrane-bounded organelle	CC	188	1	0.73	0.528
PavRVE1	GO:0043232	intracellular non-membrane-bounded organ...	CC	188	1	0.73	0.528
PavRVE1	GO:0005471	ATP:ADP antiporter activity	MF	2	1	0	0.0038
PavRVE1	GO:0015301	anion:anion antiporter activity	MF	2	1	0	0.0038
PavRVE1	GO:0033926	glycopeptide alpha-N-acetylgalactosamini...	MF	2	1	0	0.0038
PavRVE1	GO:0140103	catalytic activity, acting on a glycopro...	MF	3	1	0.01	0.0057
PavRVE1	GO:0004575	sucrose alpha-glucosidase activity	MF	4	1	0.01	0.0076
PavRVE1	GO:0005347	ATP transmembrane transporter activity	MF	4	1	0.01	0.0076
PavRVE1	GO:0015217	ADP transmembrane transporter activity	MF	4	1	0.01	0.0076
PavRVE1	GO:0090599	alpha-glucosidase activity	MF	4	1	0.01	0.0076
PavRVE1	GO:0004564	beta-fructofuranosidase activity	MF	5	1	0.01	0.0095
PavRVE1	GO:0000295	adenine nucleotide transmembrane transpo...	MF	6	1	0.01	0.0114
PavRVE1	GO:0005346	purine ribonucleotide transmembrane tran...	MF	6	1	0.01	0.0114
PavRVE1	GO:0015215	nucleotide transmembrane transporter act...	MF	6	1	0.01	0.0114
PavRVE1	GO:0015216	purine nucleotide transmembrane transpor...	MF	6	1	0.01	0.0114
PavRVE1	GO:0015926	glucosidase activity	MF	7	1	0.01	0.0133
PavRVE1	GO:0000976	transcription regulatory region sequence...	MF	8	1	0.02	0.0152
PavRVE1	GO:0015605	organophosphate ester transmembrane tran...	MF	8	1	0.02	0.0152
PavRVE1	GO:0099516	ion antiporter activity	MF	8	1	0.02	0.0152
PavRVE1	GO:0015932	nucleobase-containing compound transmemb...	MF	10	1	0.02	0.0189
PavRVE1	GO:1990837	sequence-specific double-stranded DNA bi...	MF	11	1	0.02	0.0208
PavRVE1	GO:1901505	carbohydrate derivative transmembrane tr...	MF	13	1	0.02	0.0245
PavRVE1	GO:0050896	response to stimulus	BP	1025	9	3.16	0.0004
PavRVE1	GO:0010255	glucose mediated signaling pathway	BP	1	1	0	0.0031
PavRVE1	GO:0051091	positive regulation of DNA-binding trans...	BP	1	1	0	0.0031
PavRVE1	GO:0071482	cellular response to light stimulus	BP	30	2	0.09	0.0036
PavRVE1	GO:0006950	response to stress	BP	580	6	1.79	0.0040
PavRVE1	GO:0071478	cellular response to radiation	BP	32	2	0.1	0.0041
PavRVE1	GO:0009628	response to abiotic stimulus	BP	404	5	1.25	0.0047
PavRVE1	GO:0005987	sucrose catabolic process	BP	2	1	0.01	0.0062
PavRVE1	GO:0009757	hexose mediated signaling	BP	2	1	0.01	0.0062
PavRVE1	GO:0051090	regulation of DNA-binding transcription ...	BP	2	1	0.01	0.0062
PavRVE1	GO:0048518	positive regulation of biological proces...	BP	136	3	0.42	0.0072
PavRVE1	GO:0071214	cellular response to abiotic stimulus	BP	46	2	0.14	0.0083
PavRVE1	GO:0104004	cellular response to environmental stimu...	BP	46	2	0.14	0.0083
PavRVE1	GO:0010161	red light signaling pathway	BP	3	1	0.01	0.0092
PavRVE1	GO:0080186	developmental vegetative growth	BP	3	1	0.01	0.0092
PavRVE1	GO:1902584	positive regulation of response to water...	BP	3	1	0.01	0.0092
PavRVE1	GO:0010035	response to inorganic substance	BP	155	3	0.48	0.0103
PavRVE1	GO:0015866	ADP transport	BP	4	1	0.01	0.0123
PavRVE1	GO:0015867	ATP transport	BP	4	1	0.01	0.0123
PavRVE1	GO:0046352	disaccharide catabolic process	BP	4	1	0.01	0.0123
PavABF2	GO:0005811	lipid droplet	CC	7	2	0.1	0.0039
PavABF2	GO:0031969	chloroplast membrane	CC	22	2	0.31	0.0378
PavABF2	GO:0010598	NAD(P)H dehydrogenase complex (plastoqui...	CC	3	1	0.04	0.0419
PavABF2	GO:0012511	monolayer-surrounded lipid storage body	CC	3	1	0.04	0.0419
PavABF2	GO:0042170	plastid membrane	CC	24	2	0.34	0.0444
PavABF2	GO:0019005	SCF ubiquitin ligase complex	CC	4	1	0.06	0.0554
PavABF2	GO:0005739	mitochondrion	CC	154	5	2.18	0.0640
PavABF2	GO:0005759	mitochondrial matrix	CC	5	1	0.07	0.0688
PavABF2	GO:0005783	endoplasmic reticulum	CC	111	4	1.57	0.0700
PavABF2	GO:0000781	chromosome, telomeric region	CC	6	1	0.08	0.0820
PavABF2	GO:0000151	ubiquitin ligase complex	CC	7	1	0.1	0.0950
PavABF2	GO:0031461	cullin-RING ubiquitin ligase complex	CC	7	1	0.1	0.0950
PavABF2	GO:0009706	chloroplast inner membrane	CC	8	1	0.11	0.1079
PavABF2	GO:0009506	plasmodesma	CC	130	4	1.84	0.1096
PavABF2	GO:0055044	symplast	CC	130	4	1.84	0.1096
PavABF2	GO:0005911	cell-cell junction	CC	131	4	1.85	0.1120
PavABF2	GO:0030054	cell junction	CC	131	4	1.85	0.1120
PavABF2	GO:0009528	plastid inner membrane	CC	9	1	0.13	0.1205
PavABF2	GO:0098687	chromosomal region	CC	11	1	0.16	0.1453
PavABF2	GO:0009535	chloroplast thylakoid membrane	CC	96	3	1.36	0.1530
PavABF2	GO:0004721	phosphoprotein phosphatase activity	MF	22	3	0.24	0.0016
PavABF2	GO:0000064	L-ornithine transmembrane transporter ac...	MF	1	1	0.01	0.0110
PavABF2	GO:0000170	sphingosine hydroxylase activity	MF	1	1	0.01	0.0110
PavABF2	GO:0003691	double-stranded telomeric DNA binding	MF	1	1	0.01	0.0110
PavABF2	GO:0003938	IMP dehydrogenase activity	MF	1	1	0.01	0.0110
PavABF2	GO:0005290	L-histidine transmembrane transporter ac...	MF	1	1	0.01	0.0110
PavABF2	GO:0015173	aromatic amino acid transmembrane transp...	MF	1	1	0.01	0.0110
PavABF2	GO:0030504	inorganic diphosphate transmembrane tran...	MF	1	1	0.01	0.0110
PavABF2	GO:0031071	cysteine desulfurase activity	MF	1	1	0.01	0.0110
PavABF2	GO:0046480	galactolipid galactosyltransferase activ...	MF	1	1	0.01	0.0110
PavABF2	GO:0047652	allantoate deiminase activity	MF	1	1	0.01	0.0110
PavABF2	GO:0050203	oxalate-CoA ligase activity	MF	1	1	0.01	0.0110
PavABF2	GO:1901474	azole transmembrane transporter activity	MF	1	1	0.01	0.0110
PavABF2	GO:0004134	4-alpha-glucanotransferase activity	MF	2	1	0.02	0.0218
PavABF2	GO:0015174	basic amino acid transmembrane transport...	MF	2	1	0.02	0.0218
PavABF2	GO:0015181	arginine transmembrane transporter activ...	MF	2	1	0.02	0.0218
PavABF2	GO:0015189	L-lysine transmembrane transporter activ...	MF	2	1	0.02	0.0218
PavABF2	GO:0016791	phosphatase activity	MF	56	3	0.61	0.0228
PavABF2	GO:0046872	metal ion binding	MF	756	14	8.29	0.0275
PavABF2	GO:0043169	cation binding	MF	759	14	8.32	0.0283
PavABF2	GO:0050896	response to stimulus	BP	1025	19	9.78	0.0008
PavABF2	GO:0009788	negative regulation of abscisic acid-act...	BP	7	2	0.07	0.0018
PavABF2	GO:1901420	negative regulation of response to alcoh...	BP	7	2	0.07	0.0018
PavABF2	GO:1905958	negative regulation of cellular response...	BP	7	2	0.07	0.0018
PavABF2	GO:0048585	negative regulation of response to stimu...	BP	30	3	0.29	0.0027
PavABF2	GO:0016226	iron-sulfur cluster assembly	BP	9	2	0.09	0.0031
PavABF2	GO:0031163	metallo-sulfur cluster assembly	BP	9	2	0.09	0.0031
PavABF2	GO:0009628	response to abiotic stimulus	BP	404	10	3.86	0.0033
PavABF2	GO:0044248	cellular catabolic process	BP	178	6	1.7	0.0060
PavABF2	GO:0009787	regulation of abscisic acid-activated si...	BP	13	2	0.12	0.0065
PavABF2	GO:0046467	membrane lipid biosynthetic process	BP	13	2	0.12	0.0065
PavABF2	GO:1901419	regulation of response to alcohol	BP	13	2	0.12	0.0065
PavABF2	GO:1905957	regulation of cellular response to alcoh...	BP	13	2	0.12	0.0065
PavABF2	GO:0009968	negative regulation of signal transducti...	BP	14	2	0.13	0.0075
PavABF2	GO:0010648	negative regulation of cell communicatio...	BP	14	2	0.13	0.0075
PavABF2	GO:0023057	negative regulation of signaling	BP	14	2	0.13	0.0075
PavABF2	GO:0009735	response to cytokinin	BP	43	3	0.41	0.0076
PavABF2	GO:0044281	small molecule metabolic process	BP	317	8	3.02	0.0083
PavABF2	GO:0006177	GMP biosynthetic process	BP	1	1	0.01	0.0095
PavABF2	GO:0033609	oxalate metabolic process	BP	1	1	0.01	0.0095
PavMYB14	GO:0048046	apoplast	CC	69	5	1.07	0.0038
PavMYB14	GO:0005576	extracellular region	CC	152	7	2.35	0.0079
PavMYB14	GO:0005938	cell cortex	CC	14	2	0.22	0.0189
PavMYB14	GO:0099568	cytoplasmic region	CC	14	2	0.22	0.0189
PavMYB14	GO:0044430	cytoskeletal part	CC	42	3	0.65	0.0260
PavMYB14	GO:0009538	photosystem I reaction center	CC	2	1	0.03	0.0306
PavMYB14	GO:0009897	external side of plasma membrane	CC	2	1	0.03	0.0306
PavMYB14	GO:0005856	cytoskeleton	CC	46	3	0.71	0.0330
PavMYB14	GO:0009504	cell plate	CC	3	1	0.05	0.0456
PavMYB14	GO:0016459	myosin complex	CC	4	1	0.06	0.0604
PavMYB14	GO:0005874	microtubule	CC	29	2	0.45	0.0728
PavMYB14	GO:0009986	cell surface	CC	5	1	0.08	0.0749
PavMYB14	GO:0099080	supramolecular complex	CC	30	2	0.46	0.0772
PavMYB14	GO:0099081	supramolecular polymer	CC	30	2	0.46	0.0772
PavMYB14	GO:0099512	supramolecular fiber	CC	30	2	0.46	0.0772
PavMYB14	GO:0099513	polymeric cytoskeletal fiber	CC	30	2	0.46	0.0772
PavMYB14	GO:0005881	cytoplasmic microtubule	CC	6	1	0.09	0.0892
PavMYB14	GO:0030863	cortical cytoskeleton	CC	6	1	0.09	0.0892
PavMYB14	GO:0030981	cortical microtubule cytoskeleton	CC	6	1	0.09	0.0892
PavMYB14	GO:0055028	cortical microtubule	CC	6	1	0.09	0.0892
PavMYB14	GO:0052716	hydroquinone:oxygen oxidoreductase activ...	MF	10	3	0.13	0.00021
PavMYB14	GO:0016682	oxidoreductase activity, acting on diphe...	MF	18	3	0.23	0.00136
PavMYB14	GO:0016679	oxidoreductase activity, acting on diphe...	MF	22	3	0.28	0.00247
PavMYB14	GO:0003774	motor activity	MF	24	3	0.3	0.00319
PavMYB14	GO:0005507	copper ion binding	MF	33	3	0.42	0.00794
PavMYB14	GO:0003866	3-phosphoshikimate 1-carboxyvinyltransfe...	MF	1	1	0.01	0.01263
PavMYB14	GO:0004489	methylenetetrahydrofolate reductase (NAD...	MF	1	1	0.01	0.01263
PavMYB14	GO:0004742	dihydrolipoyllysine-residue acetyltransf...	MF	1	1	0.01	0.01263
PavMYB14	GO:0016418	S-acetyltransferase activity	MF	1	1	0.01	0.01263
PavMYB14	GO:0016621	cinnamoyl-CoA reductase activity	MF	1	1	0.01	0.01263
PavMYB14	GO:0030523	dihydrolipoamide S-acyltransferase activ...	MF	1	1	0.01	0.01263
PavMYB14	GO:0047513	1,2-alpha-L-fucosidase activity	MF	1	1	0.01	0.01263
PavMYB14	GO:0052658	inositol-1,4,5-trisphosphate 5-phosphata...	MF	1	1	0.01	0.01263
PavMYB14	GO:0004190	aspartic-type endopeptidase activity	MF	16	2	0.2	0.01677
PavMYB14	GO:0070001	aspartic-type peptidase activity	MF	16	2	0.2	0.01677
PavMYB14	GO:0008092	cytoskeletal protein binding	MF	46	3	0.58	0.01970
PavMYB14	GO:0004560	alpha-L-fucosidase activity	MF	2	1	0.03	0.02510
PavMYB14	GO:0004664	prephenate dehydratase activity	MF	2	1	0.03	0.02510
PavMYB14	GO:0008574	ATP-dependent microtubule motor activity...	MF	2	1	0.03	0.02510
PavMYB14	GO:0015928	fucosidase activity	MF	2	1	0.03	0.02510
PavMYB14	GO:0009808	lignin metabolic process	BP	22	4	0.33	0.00028
PavMYB14	GO:0046271	phenylpropanoid catabolic process	BP	11	3	0.17	0.00050
PavMYB14	GO:0046274	lignin catabolic process	BP	11	3	0.17	0.00050
PavMYB14	GO:0009809	lignin biosynthetic process	BP	13	3	0.2	0.00085
PavMYB14	GO:0009698	phenylpropanoid metabolic process	BP	38	4	0.58	0.00238
PavMYB14	GO:0019439	aromatic compound catabolic process	BP	47	4	0.71	0.00519
PavMYB14	GO:0019748	secondary metabolic process	BP	50	4	0.76	0.00648
PavMYB14	GO:1901361	organic cyclic compound catabolic proces...	BP	50	4	0.76	0.00648
PavMYB14	GO:0071669	plant-type cell wall organization or bio...	BP	51	4	0.77	0.00695
PavMYB14	GO:0048869	cellular developmental process	BP	118	6	1.79	0.00819
PavMYB14	GO:0009699	phenylpropanoid biosynthetic process	BP	29	3	0.44	0.00910
PavMYB14	GO:0006575	cellular modified amino acid metabolic p...	BP	11	2	0.17	0.01136
PavMYB14	GO:0042546	cell wall biogenesis	BP	60	4	0.91	0.01227
PavMYB14	GO:0007017	microtubule-based process	BP	33	3	0.5	0.01303
PavMYB14	GO:0040007	growth	BP	96	5	1.45	0.01426
PavMYB14	GO:0000266	mitochondrial fission	BP	1	1	0.02	0.01516
PavMYB14	GO:0007172	signal complex assembly	BP	1	1	0.02	0.01516
PavMYB14	GO:0009423	chorismate biosynthetic process	BP	1	1	0.02	0.01516
PavMYB14	GO:0018920	glyphosate metabolic process	BP	1	1	0.02	0.01516
PavMYB14	GO:0030705	cytoskeleton-dependent intracellular tra...	BP	1	1	0.02	0.01516

## Sheet: Table S5
Table S5. Contribution of differentially expressed genes to the PCA dimensions 1 and 2
The principal component analysis (PCA) was conducted on the TPM (transcripts per million reads) values for the 6883 differentially expressed genes (DEGs) in the flower buds of the cultivars 'Cristobalina', 'Garnet' and 'Regina'. Contribution of these genes, as variables, are shown here for the PCA dimensions 1 and 2. Information on each gene are provided: cluster from the study (obtained after hi…
Cluster	gene_id	Contribution to dimension 1	Contribution to dimension 2	rank_Dim1	rank_Dim2	TAIR.Match	TAIR.desc
8	Prupe.1G224600	0.042584211	0.003877407	1		AT1G27340.1	Symbols: | Galactose oxidase/kelch repeat superfamily protein | chr1:9495741-9497857 FORWARD LENGTH=467
8	Prupe.5G056900	0.042480775	0.000543695	2		AT5G07440.2	Symbols: GDH2 | glutamate dehydrogenase 2 | chr5:2356153-2358012 FORWARD LENGTH=411
6	Prupe.6G220500	0.041858242	0.003671811	3		AT1G60170.1	Symbols: emb1220 | pre-mRNA processing ribonucleoprotein binding region-containing protein | chr1:22193008-22195177 FORWARD LENGTH=485
8	Prupe.3G150000	0.041844518	0.00018632	4		AT5G17380.1	Symbols: | Thiamine pyrophosphate dependent pyruvate decarboxylase family protein | chr5:5724920-5726720 REVERSE LENGTH=572
8	Prupe.4G123800	0.041742583	0.00011617	5		AT3G12670.1	Symbols: emb2742 | CTP synthase family protein | chr3:4020351-4024086 REVERSE LENGTH=591
1	Prupe.7G052800	0.041666687	0.000265455	6		AT4G20990.1	Symbols: ATACA4, ACA4 | alpha carbonic anhydrase 4 | chr4:11219772-11221126 FORWARD LENGTH=267
1	Prupe.7G078000	0.041376187	0.0000172	7		AT4G19050.1	Symbols: | NB-ARC domain-containing disease resistance protein | chr4:10440102-10443786 REVERSE LENGTH=1201
8	Prupe.1G535500	0.041327709	0.001627083	8		AT1G08410.1	Symbols: | P-loop containing nucleoside triphosphate hydrolases superfamily protein | chr1:2646307-2649106 FORWARD LENGTH=589
8	Prupe.8G040300	0.041309131	0.004096897	9		AT4G09830.1	Symbols: | Uncharacterised conserved protein UCP009193 | chr4:6188866-6190591 FORWARD LENGTH=191
10	Prupe.2G236900	0.041173896	0.000232387	10		AT3G48670.2	Symbols: IDN2, RDM12 | XH/XS domain-containing protein | chr3:18031240-18033615 FORWARD LENGTH=647
8	Prupe.3G150100	0.041102722	0.002277433	11		AT1G60640.3	Symbols: | unknown protein; FUNCTIONS IN: molecular_function unknown; INVOLVED IN: biological_process unknown; LOCATED IN: cellular_component unknown. | chr1:22337534-22339513 REVERSE LENGTH=339
1	Prupe.5G024400	0.041035292	0.001782756	12		AT1G32090.1	Symbols: | early-responsive to dehydration stress protein (ERD4) | chr1:11540244-11544041 REVERSE LENGTH=806
8	Prupe.2G281600	0.040893075	0.001374344	13		AT5G51570.1	Symbols: | SPFH/Band 7/PHB domain-containing membrane-associated protein family | chr5:20949511-20951234 FORWARD LENGTH=292
6	Prupe.5G098400	0.040709243	0.001531571	14		AT4G11600.1	Symbols: ATGPX6, PHGPX, LSC803, GPX6 | glutathione peroxidase 6 | chr4:7010021-7011330 REVERSE LENGTH=232
7	Prupe.2G322900	0.040531799	0.00100002	15		AT2G44870.1	Symbols: | unknown protein; FUNCTIONS IN: molecular_function unknown; INVOLVED IN: biological_process unknown; LOCATED IN: chloroplast; EXPRESSED IN: 22 plant structures; EXPRESSED DURING: 15 growth stages; Has 39 Blast hits to 39 proteins in 18 species: Archae - 0; Bacteria - 2; Metazoa - 0; Fungi - 0; Plants - 37; Viruses - 0; Other Eukaryotes - 0 (source: NCBI BLink). | chr2:18503250-18504422 …
7	Prupe.1G470500	0.040470162	0.00431719	16		n/a	n/a
1	Prupe.6G238700	0.04046943	0.000927473	17		AT3G09740.1	Symbols: SYP71, ATSYP71 | syntaxin of plants 71 | chr3:2989615-2991354 FORWARD LENGTH=266
8	Prupe.2G096500	0.040450205	0.0000582	18		AT3G52190.1	Symbols: PHF1 | phosphate transporter traffic facilitator1 | chr3:19354117-19356910 REVERSE LENGTH=398
8	Prupe.2G002100	0.040431433	0.002486638	19		AT4G25370.1	Symbols: | Double Clp-N motif protein | chr4:12972747-12974580 FORWARD LENGTH=238
8	Prupe.6G174800	0.040364846	0.000371459	20		AT5G10010.1	Symbols: | unknown protein; FUNCTIONS IN: molecular_function unknown; INVOLVED IN: biological_process unknown; LOCATED IN: nucleolus; EXPRESSED IN: 25 plant structures; EXPRESSED DURING: 15 growth stages; BEST Arabidopsis thaliana protein match is: unknown protein (TAIR:AT5G64910.1); Has 33260 Blast hits to 16857 proteins in 1270 species: Archae - 88; Bacteria - 3040; Metazoa - 11915; Fungi - 313…
6	Prupe.5G077400	0.04032168	0.000224149	21		AT4G22670.1	Symbols: AtHip1, HIP1, TPR11 | HSP70-interacting protein 1 | chr4:11918236-11920671 FORWARD LENGTH=441
8	Prupe.6G213300	0.040092224	0.003043477	22		AT5G65720.1	Symbols: ATNIFS1, NIFS1, NFS1, ATNFS1 | nitrogen fixation S (NIFS)-like 1 | chr5:26296349-26297710 FORWARD LENGTH=453
10	Prupe.7G053700	0.040007655	0.0000152	23		n/a	n/a
6	Prupe.4G054500	0.039970074	0.002733525	24		AT1G28520.2	Symbols: VOZ1 | vascular plant one zinc finger protein | chr1:10029713-10031479 FORWARD LENGTH=486
1	Prupe.5G140500	0.039925984	0.001580433	25		AT5G61840.1	Symbols: GUT1 | Exostosin family protein | chr5:24839365-24841703 REVERSE LENGTH=415
8	Prupe.7G016200	0.039890185	0.001134201	26		NA	NA
8	Prupe.2G197400	0.039853887	0.001384275	27		AT1G32900.1	Symbols: | UDP-Glycosyltransferase superfamily protein | chr1:11920582-11923506 REVERSE LENGTH=610
6	Prupe.3G307800	0.03983294	0.006173701	28		AT5G15800.1	Symbols: SEP1, AGL2 | K-box region and MADS-box transcription factor family protein | chr5:5151594-5153767 REVERSE LENGTH=251
6	Prupe.5G113200	0.039828565	0.003372965	29		AT4G11160.1	Symbols: | Translation initiation factor 2, small GTP-binding protein | chr4:6803846-6806726 FORWARD LENGTH=743
6	Prupe.1G368900	0.039789142	0.0000174	30		AT1G19860.1	Symbols: | Zinc finger C-x8-C-x5-C-x3-H type family protein | chr1:6891654-6894400 REVERSE LENGTH=413
8	Prupe.1G579300	0.03977045	0.0000111	31		AT1G61580.1	Symbols: RPL3B, ARP2 | R-protein L3 B | chr1:22720833-22722402 REVERSE LENGTH=390
7	Prupe.2G178100	0.039560985	0.000839419	32		AT1G01470.1	Symbols: LEA14, LSR3 | Late embryogenesis abundant protein | chr1:172295-172826 REVERSE LENGTH=151
6	Prupe.4G214000	0.039509839	0.002587874	33		AT3G23325.1	Symbols: | Splicing factor 3B subunit 5/RDS3 complex subunit 10 | chr3:8345808-8346856 FORWARD LENGTH=87
6	Prupe.4G175900	0.039476558	0.002715295	34		AT3G15180.1	Symbols: | ARM repeat superfamily protein | chr3:5111952-5115803 FORWARD LENGTH=519
6	Prupe.8G016400	0.039431988	0.002174006	35		AT1G43860.1	Symbols: | sequence-specific DNA binding transcription factors | chr1:16622244-16624385 REVERSE LENGTH=370
6	Prupe.1G346800	0.039294171	0.003831889	36		AT3G18610.1	Symbols: PARLL1, ATNUC-L2, NUC-L2 | nucleolin like 2 | chr3:6404270-6407822 REVERSE LENGTH=636
6	Prupe.5G182100	0.039250725	0.00000557	37		AT3G08720.2	Symbols: ATPK19, ATPK2 | serine/threonine protein kinase 2 | chr3:2648625-2650407 REVERSE LENGTH=471
10	Prupe.1G367400	0.039206386	0.000948776	38		AT1G19940.1	Symbols: AtGH9B5, GH9B5 | glycosyl hydrolase 9B5 | chr1:6918323-6920268 REVERSE LENGTH=515
6	Prupe.5G150700	0.03918908	0.005034904	39		AT4G24900.1	Symbols: | unknown protein; Has 119 Blast hits to 96 proteins in 40 species: Archae - 0; Bacteria - 0; Metazoa - 81; Fungi - 0; Plants - 34; Viruses - 0; Other Eukaryotes - 4 (source: NCBI BLink). | chr4:12814867-12817388 FORWARD LENGTH=421
6	Prupe.6G119600	0.039177571	0.005176209	40		AT2G44860.2	Symbols: | Ribosomal protein L24e family protein | chr2:18501034-18502128 REVERSE LENGTH=159
6	Prupe.1G567400	0.039016958	0.007542818	41		AT5G24690.1	Symbols: | Protein of unknown function (DUF3411) | chr5:8455783-8458513 REVERSE LENGTH=521
7	Prupe.5G069700	0.038997168	0.003551115	42		AT3G03490.1	Symbols: PEX19-1, AtPEX19-1 | peroxin 19-1 | chr3:830302-831759 REVERSE LENGTH=248
1	Prupe.6G081100	0.038948532	0.00060002	43		AT2G28760.3	Symbols: UXS6 | UDP-XYL synthase 6 | chr2:12336469-12338642 REVERSE LENGTH=343
7	Prupe.6G073300	0.038882056	0.003811328	44		AT2G29060.1	Symbols: | GRAS family transcription factor | chr2:12481991-12484075 FORWARD LENGTH=694
6	Prupe.2G292300	0.038859667	0.005777591	45		n/a	n/a
1	Prupe.5G193100	0.038564274	0.002703533	46		AT1G74640.1	Symbols: | alpha/beta-Hydrolases superfamily protein | chr1:28032849-28034659 FORWARD LENGTH=370
6	Prupe.6G040100	0.03855523	0.009180367	47		AT5G58320.2	Symbols: | Kinase interacting (KIP1-like) family protein | chr5:23577728-23579641 FORWARD LENGTH=558
6	Prupe.3G078000	0.038513023	0.001291844	48		AT5G05000.1	Symbols: TOC34, ATTOC34, OEP34 | translocon at the outer envelope membrane of chloroplasts 34 | chr5:1474262-1475772 REVERSE LENGTH=313
6	Prupe.3G249800	0.038492821	0.00059176	49		AT3G02320.1	Symbols: | N2,N2-dimethylguanosine tRNA methyltransferase | chr3:470097-473492 FORWARD LENGTH=589
6	Prupe.6G301900	0.038447072	0.00087165	50		AT5G26742.2	Symbols: emb1138 | DEAD box RNA helicase (RH3) | chr5:9285540-9288871 REVERSE LENGTH=748
6	Prupe.3G286400	0.038363392	0.00265898	51		AT5G14680.1	Symbols: | Adenine nucleotide alpha hydrolases-like superfamily protein | chr5:4731620-4733025 REVERSE LENGTH=175
6	Prupe.5G174800	0.038294439	0.00213011	52		AT1G27510.1	Symbols: | Protein of unknown function (DUF3506) | chr1:9554945-9558293 REVERSE LENGTH=651
8	Prupe.8G192400	0.038259672	0.003526827	53		AT3G07400.1	Symbols: | lipase class 3 family protein | chr3:2367456-2372238 FORWARD LENGTH=1003
8	Prupe.1G355500	0.038209212	0.003164049	54		AT4G35230.1	Symbols: BSK1 | BR-signaling kinase 1 | chr4:16755325-16758041 REVERSE LENGTH=512
8	Prupe.6G173200	0.038179024	0.00052376	55		AT5G64860.1	Symbols: DPE1 | disproportionating enzyme | chr5:25925373-25928788 REVERSE LENGTH=576
1	Prupe.5G096300	0.038169012	0.000757592	56		AT1G63300.1	Symbols: | Myosin heavy chain-related protein | chr1:23482193-23486067 FORWARD LENGTH=1029
1	Prupe.5G177700	0.038166429	0.008566997	57		AT5G62890.3	Symbols: | Xanthine/uracil permease family protein | chr5:25243723-25247075 FORWARD LENGTH=532
6	Prupe.1G396500	0.038145266	0.003197786	58		AT4G31780.2	Symbols: MGD1, MGDA | monogalactosyl diacylglycerol synthase 1 | chr4:15374222-15376961 FORWARD LENGTH=533
1	Prupe.7G078200	0.038142388	0.000012	59		AT4G19050.1	Symbols: | NB-ARC domain-containing disease resistance protein | chr4:10440102-10443786 REVERSE LENGTH=1201
6	Prupe.3G002000	0.038135345	0.001364418	60		AT4G01037.1	Symbols: WTF1, AtWTF1 | Ubiquitin carboxyl-terminal hydrolase family protein | chr4:451444-453030 REVERSE LENGTH=528
7	Prupe.7G226700	0.038106633	0.004177185	61		AT2G25670.2	Symbols: | BEST Arabidopsis thaliana protein match is: copper ion binding (TAIR:AT4G32610.1); Has 43784 Blast hits to 26928 proteins in 1799 species: Archae - 86; Bacteria - 6347; Metazoa - 15971; Fungi - 5398; Plants - 1931; Viruses - 259; Other Eukaryotes - 13792 (source: NCBI BLink). | chr2:10929062-10930619 REVERSE LENGTH=318
8	Prupe.1G238500	0.038099722	0.000773991	62		AT1G13195.1	Symbols: | RING/U-box superfamily protein | chr1:4501778-4503347 REVERSE LENGTH=260
8	Prupe.1G469500	0.038075206	0.000117213	63		n/a	n/a
8	Prupe.6G100500	0.038049167	0.0000059	64		AT3G09770.1	Symbols: | RING/U-box superfamily protein | chr3:2996402-2997835 REVERSE LENGTH=388
1	Prupe.7G028500	0.038029657	0.0000688	65		AT5G12250.1	Symbols: TUB6 | beta-6 tubulin | chr5:3961317-3962971 REVERSE LENGTH=449
8	Prupe.4G102500	0.038022147	0.0000192	66		AT4G20410.1	Symbols: GSNAP, GAMMA-SNAP | gamma-soluble NSF attachment protein | chr4:11014099-11016454 REVERSE LENGTH=291
7	Prupe.7G268800	0.037998567	0.003437903	67		AT5G16990.1	Symbols: | Zinc-binding dehydrogenase family protein | chr5:5581831-5583849 REVERSE LENGTH=343
1	Prupe.3G168100	0.037971026	0.000156988	68		AT1G17745.1	Symbols: PGDH | D-3-phosphoglycerate dehydrogenase | chr1:6101157-6104979 FORWARD LENGTH=624
7	Prupe.6G033800	0.037959974	0.001797827	69		AT1G55690.2	Symbols: | Sec14p-like phosphatidylinositol transfer family protein | chr1:20808622-20811831 REVERSE LENGTH=625
7	Prupe.2G008400	0.037923814	0.002916359	70		AT4G15360.1	Symbols: CYP705A3 | cytochrome P450, family 705, subfamily A, polypeptide 3 | chr4:8770185-8771852 FORWARD LENGTH=527
6	Prupe.1G272500	0.037921302	0.0000782	71		AT3G47620.1	Symbols: AtTCP14, TCP14 | TEOSINTE BRANCHED, cycloidea and PCF (TCP) 14 | chr3:17559004-17560473 FORWARD LENGTH=489
6	Prupe.1G356200	0.037864508	0.01197064	72		AT1G20460.1	Symbols: | unknown protein; BEST Arabidopsis thaliana protein match is: unknown protein (TAIR:AT1G76185.1); Has 37 Blast hits to 37 proteins in 11 species: Archae - 0; Bacteria - 0; Metazoa - 0; Fungi - 0; Plants - 37; Viruses - 0; Other Eukaryotes - 0 (source: NCBI BLink). | chr1:7091505-7092993 FORWARD LENGTH=106
6	Prupe.8G071100	0.037859585	0.00285899	73		AT4G02790.1	Symbols: | GTP-binding family protein | chr4:1247416-1249351 FORWARD LENGTH=372
1	Prupe.2G111800	0.037858325	0.003736118	74		AT3G14470.1	Symbols: | NB-ARC domain-containing disease resistance protein | chr3:4857940-4861104 FORWARD LENGTH=1054
1	Prupe.3G163700	0.037837058	0.000705939	75		AT4G09670.1	Symbols: | Oxidoreductase family protein | chr4:6107382-6109049 REVERSE LENGTH=362
1	Prupe.6G126900	0.037775802	0.001697272	76		AT4G33790.1	Symbols: CER4, G7, FAR3 | Jojoba acyl CoA reductase-related male sterility protein | chr4:16204325-16207891 REVERSE LENGTH=493
6	Prupe.7G151100	0.037755268	0.012303458	77		AT4G16580.1	Symbols: | Protein phosphatase 2C family protein | chr4:9341152-9342555 REVERSE LENGTH=467
6	Prupe.2G317500	0.037746464	0.009601192	78		AT5G53660.1	Symbols: AtGRF7, GRF7 | growth-regulating factor 7 | chr5:21794636-21795929 FORWARD LENGTH=365
6	Prupe.2G178800	0.037716909	0.0000764	79		AT4G23630.1	Symbols: BTI1, RTNLB1 | VIRB2-interacting protein 1 | chr4:12318070-12319574 FORWARD LENGTH=275
1	Prupe.5G184900	0.037689244	0.000218968	80		AT3G47940.1	Symbols: | DNAJ heat shock family protein | chr3:17688232-17689402 REVERSE LENGTH=350
8	Prupe.4G144200	0.037679199	0.006387326	81		AT5G16820.2	Symbols: HSF3, HSFA1B, ATHSFA1B | heat shock factor 3 | chr5:5530446-5532497 FORWARD LENGTH=481
6	Prupe.2G282000	0.037679005	0.003225751	82		AT3G22660.1	Symbols: | rRNA processing protein-related | chr3:8016237-8017118 REVERSE LENGTH=293
7	Prupe.6G163200	0.037638866	0.0000868	83		AT5G64670.1	Symbols: | Ribosomal protein L18e/L15 superfamily protein | chr5:25852535-25853880 REVERSE LENGTH=281
1	Prupe.2G295200	0.037619859	0.002390079	84		AT5G23860.2	Symbols: TUB8 | tubulin beta 8 | chr5:8042962-8044528 FORWARD LENGTH=449
7	Prupe.2G261400	0.037611139	0.001344156	85		AT3G10970.1	Symbols: | Haloacid dehalogenase-like hydrolase (HAD) superfamily protein | chr3:3433276-3436077 REVERSE LENGTH=365
10	Prupe.1G165400	0.03758239	0.000234893	86		AT3G23805.1	Symbols: RALFL24 | ralf-like 24 | chr3:8586467-8586823 FORWARD LENGTH=118
1	Prupe.3G107300	0.03757711	0.003765675	87		AT3G21240.1	Symbols: 4CL2, AT4CL2 | 4-coumarate:CoA ligase 2 | chr3:7454497-7457314 REVERSE LENGTH=556
6	Prupe.1G040200	0.037575791	0.004140328	88		AT3G23280.1	Symbols: XBAT35 | XB3 ortholog 5 in Arabidopsis thaliana | chr3:8321588-8324109 FORWARD LENGTH=462
1	Prupe.1G521200	0.037568972	0.003864765	89		AT1G22410.1	Symbols: | Class-II DAHP synthetase family protein | chr1:7912120-7914742 FORWARD LENGTH=527
6	Prupe.1G432000	0.037505631	0.000889102	90		AT3G50260.1	Symbols: CEJ1, ATERF#011, DEAR1 | cooperatively regulated by ethylene and jasmonate 1 | chr3:18634687-18635148 FORWARD LENGTH=153
6	Prupe.1G379700	0.037469598	0.005122219	91		AT1G75180.3	Symbols: | Erythronate-4-phosphate dehydrogenase family protein | chr1:28216150-28217911 REVERSE LENGTH=315
1	Prupe.2G174600	0.037454606	0.003672018	92		AT4G00290.1	Symbols: | Mechanosensitive ion channel protein | chr4:123097-125300 REVERSE LENGTH=497
6	Prupe.2G267200	0.037449367	0.000779659	93		AT3G10840.1	Symbols: | alpha/beta-Hydrolases superfamily protein | chr3:3391207-3393281 REVERSE LENGTH=466
1	Prupe.1G028800	0.037445018	0.006825678	94		AT3G01680.1	Symbols: | CONTAINS InterPro DOMAIN/s: Mediator complex subunit Med28 (InterPro:IPR021640); BEST Arabidopsis thaliana protein match is: unknown protein (TAIR:AT3G01670.1); Has 122 Blast hits to 112 proteins in 13 species: Archae - 0; Bacteria - 0; Metazoa - 0; Fungi - 0; Plants - 122; Viruses - 0; Other Eukaryotes - 0 (source: NCBI BLink). | chr3:252033-255246 FORWARD LENGTH=740
1	Prupe.4G052200	0.037418798	0.001099153	95		n/a	n/a
10	Prupe.6G003800	0.037403268	0.000888232	96		AT4G26310.1	Symbols: | elongation factor P (EF-P) family protein | chr4:13314006-13316066 REVERSE LENGTH=258
7	Prupe.8G045200	0.037339829	0.0000299	97		AT4G02450.2	Symbols: | HSP20-like chaperones superfamily protein | chr4:1073987-1075765 REVERSE LENGTH=240
7	Prupe.4G112100	0.037327534	0.006094301	98		AT2G35140.3	Symbols: | DCD (Development and Cell Death) domain protein | chr2:14813990-14816808 FORWARD LENGTH=879
7	Prupe.1G461000	0.03731571	0.003608965	99		AT4G31420.1	Symbols: | Zinc finger protein 622 | chr4:15245987-15247763 REVERSE LENGTH=404
6	Prupe.3G008600	0.037241333	0.003807547	100		AT2G47260.1	Symbols: WRKY23, ATWRKY23 | WRKY DNA-binding protein 23 | chr2:19405045-19406446 REVERSE LENGTH=337
9	Prupe.6G319900	0.000361963	0.075819553		1	AT5G27760.1	Symbols: | Hypoxia-responsive family protein | chr5:9830396-9831559 FORWARD LENGTH=96
9	Prupe.8G063200	0.0000663	0.075448496		2	AT5G46800.1	Symbols: BOU | Mitochondrial substrate carrier family protein | chr5:18988779-18989810 REVERSE LENGTH=300
9	Prupe.1G435300	0.000159783	0.073019298		3	AT3G19270.1	Symbols: CYP707A4 | cytochrome P450, family 707, subfamily A, polypeptide 4 | chr3:6673885-6676400 REVERSE LENGTH=468
9	Prupe.1G102100	0.0000191	0.072875446		4	AT2G24090.1	Symbols: | Ribosomal protein L35 | chr2:10242038-10243416 FORWARD LENGTH=145
9	Prupe.1G149600	0.000166323	0.07235694		5	AT3G23600.1	Symbols: | alpha/beta-Hydrolases superfamily protein | chr3:8473833-8475655 FORWARD LENGTH=239
9	Prupe.1G250900	0.000173421	0.072070132		6	AT5G05370.1	Symbols: | Cytochrome b-c1 complex, subunit 8 protein | chr5:1590977-1591869 REVERSE LENGTH=72
9	Prupe.1G378500	0.001484761	0.071947312		7	AT1G75220.1	Symbols: | Major facilitator superfamily protein | chr1:28229412-28232606 REVERSE LENGTH=487
9	Prupe.4G089300	0.0000648	0.071829992		8	AT2G34690.1	Symbols: ACD11 | Glycolipid transfer protein (GLTP) family protein | chr2:14630425-14631779 FORWARD LENGTH=206
9	Prupe.1G410300	0.0000798	0.071267661		9	AT2G26170.1	Symbols: CYP711A1, MAX1 | cytochrome P450, family 711, subfamily A, polypeptide 1 | chr2:11140851-11143270 FORWARD LENGTH=522
10	Prupe.6G330300	0.001384041	0.071170337		10	AT1G54790.1	Symbols: | GDSL-like Lipase/Acylhydrolase superfamily protein | chr1:20441124-20443997 REVERSE LENGTH=382
9	Prupe.3G306900	0.0000266	0.071137602		11	AT5G40950.1	Symbols: RPL27 | ribosomal protein large subunit 27 | chr5:16410866-16411845 FORWARD LENGTH=198
9	Prupe.2G190600	0.000139531	0.071107272		12	AT2G46540.1	Symbols: | unknown protein; FUNCTIONS IN: molecular_function unknown; INVOLVED IN: biological_process unknown; LOCATED IN: mitochondrion, membrane; EXPRESSED IN: 25 plant structures; EXPRESSED DURING: 16 growth stages; Has 42 Blast hits to 42 proteins in 11 species: Archae - 0; Bacteria - 0; Metazoa - 0; Fungi - 0; Plants - 42; Viruses - 0; Other Eukaryotes - 0 (source: NCBI BLink). | chr2:191106…
9	Prupe.7G129900	0.000388587	0.070893754		13	AT5G67150.1	Symbols: | HXXXD-type acyl-transferase family protein | chr5:26795880-26797226 REVERSE LENGTH=448
9	Prupe.6G300200	0.000772222	0.070344044		14	AT3G54210.1	Symbols: | Ribosomal protein L17 family protein | chr3:20067672-20068385 REVERSE LENGTH=211
9	Prupe.1G086700	0.0000101	0.070247048		15	AT5G57490.1	Symbols: VDAC4, ATVDAC4 | voltage dependent anion channel 4 | chr5:23283895-23285335 REVERSE LENGTH=274
9	Prupe.1G525200	0.0000263	0.070187923		16	AT5G65380.1	Symbols: | MATE efflux family protein | chr5:26123241-26126352 REVERSE LENGTH=486
9	Prupe.5G043200	0.000224098	0.070164261		17	AT2G35390.2	Symbols: | Phosphoribosyltransferase family protein | chr2:14895528-14897581 REVERSE LENGTH=403
9	Prupe.6G031700	0.001382331	0.069833088		18	AT3G13235.3	Symbols: | ubiquitin family protein | chr3:4271492-4274348 REVERSE LENGTH=413
9	Prupe.1G110900	0.000863313	0.069731712		19	AT1G48030.2	Symbols: mtLPD1 | mitochondrial lipoamide dehydrogenase 1 | chr1:17717432-17719141 REVERSE LENGTH=507
9	Prupe.1G519200	0.001339644	0.069337507		20	AT1G78260.1	Symbols: | RNA-binding (RRM/RBD/RNP motifs) family protein | chr1:29447317-29450181 FORWARD LENGTH=287
9	Prupe.1G141800	0.000597648	0.069249612		21	AT5G18660.1	Symbols: PCB2 | NAD(P)-binding Rossmann-fold superfamily protein | chr5:6220872-6222125 REVERSE LENGTH=417
9	Prupe.3G315500	0.000552441	0.069084151		22	AT1G12900.1	Symbols: GAPA-2 | glyceraldehyde 3-phosphate dehydrogenase A subunit 2 | chr1:4392634-4394283 REVERSE LENGTH=399
9	Prupe.6G267900	0.000422297	0.068468404		23	AT3G54050.2	Symbols: HCEF1 | high cyclic electron flow 1 | chr3:20016951-20018527 FORWARD LENGTH=417
9	Prupe.2G251100	0.0000267	0.068401031		24	AT1G07780.5	Symbols: PAI1 | phosphoribosylanthranilate isomerase 1 | chr1:2410352-2411833 REVERSE LENGTH=275
10	Prupe.6G295800	0.001638651	0.068307237		25	AT5G01930.1	Symbols: MAN6, AtMAN6 | Glycosyl hydrolase superfamily protein | chr5:361189-362867 REVERSE LENGTH=448
10	Prupe.2G147700	0.003302327	0.068211132		26	AT2G45470.1	Symbols: FLA8, AGP8 | FASCICLIN-like arabinogalactan protein 8 | chr2:18742797-18744059 REVERSE LENGTH=420
9	Prupe.1G214500	0.000335547	0.068206898		27	AT5G13430.1	Symbols: | Ubiquinol-cytochrome C reductase iron-sulfur subunit | chr5:4305414-4307399 REVERSE LENGTH=272
9	Prupe.1G570200	0.0000658	0.068120839		28	AT2G43640.2	Symbols: | Signal recognition particle, SRP9/SRP14 subunit | chr2:18097614-18098619 REVERSE LENGTH=121
9	Prupe.1G499700	0.000421633	0.06806588		29	AT1G77610.1	Symbols: | EamA-like transporter family protein | chr1:29165489-29167486 FORWARD LENGTH=336
9	Prupe.3G176500	0.0000365	0.067884961		30	AT2G30890.1	Symbols: | Cytochrome b561/ferric reductase transmembrane protein family | chr2:13147774-13149663 FORWARD LENGTH=257
9	Prupe.4G025700	0.0000692	0.067156624		31	AT1G61780.1	Symbols: | postsynaptic protein-related | chr1:22812822-22814016 REVERSE LENGTH=98
9	Prupe.1G483900	0.000288187	0.067045614		32	AT5G34940.2	Symbols: AtGUS3, GUS3 | glucuronidase 3 | chr5:13235912-13238718 REVERSE LENGTH=536
9	Prupe.3G075300	0.000113782	0.066979895		33	AT1G80360.1	Symbols: | Pyridoxal phosphate (PLP)-dependent transferases superfamily protein | chr1:30208736-30210643 REVERSE LENGTH=394
9	Prupe.6G284000	0.000297969	0.066957075		34	AT2G38310.1	Symbols: PYL4, RCAR10 | PYR1-like 4 | chr2:16050251-16050874 FORWARD LENGTH=207
10	Prupe.7G197100	0.002091601	0.066900279		35	AT2G05920.1	Symbols: | Subtilase family protein | chr2:2269831-2272207 REVERSE LENGTH=754
9	Prupe.8G019200	0.000109636	0.066885009		36	AT5G42240.1	Symbols: scpl42 | serine carboxypeptidase-like 42 | chr5:16888717-16890931 FORWARD LENGTH=473
9	Prupe.1G522500	0.001193203	0.066409008		37	AT4G09010.1	Symbols: APX4, TL29 | ascorbate peroxidase 4 | chr4:5777502-5779338 REVERSE LENGTH=349
10	Prupe.1G336800	0.001895039	0.066209735		38	AT1G14730.1	Symbols: | Cytochrome b561/ferric reductase transmembrane protein family | chr1:5073244-5074568 FORWARD LENGTH=224
9	Prupe.4G272100	0.0000619	0.066203621		39	AT5G09300.1	Symbols: | Thiamin diphosphate-binding fold (THDP-binding) superfamily protein | chr5:2884282-2886797 REVERSE LENGTH=472
9	Prupe.6G250100	0.00000033	0.066118063		40	AT5G59910.1	Symbols: HTB4 | Histone superfamily protein | chr5:24127206-24127658 FORWARD LENGTH=150
9	Prupe.1G156200	0.001028114	0.065931481		41	AT5G26330.1	Symbols: | Cupredoxin superfamily protein | chr5:9241614-9242635 REVERSE LENGTH=187
9	Prupe.1G244400	0.00000517	0.065864489		42	AT3G26570.2	Symbols: PHT2;1, ORF02 | phosphate transporter 2;1 | chr3:9756416-9758413 FORWARD LENGTH=587
9	Prupe.7G128500	0.0000528	0.065830135		43	AT2G36880.2	Symbols: MAT3 | methionine adenosyltransferase 3 | chr2:15479721-15480893 REVERSE LENGTH=390
10	Prupe.5G159800	0.002446679	0.065239582		44	AT3G48420.1	Symbols: | Haloacid dehalogenase-like hydrolase (HAD) superfamily protein | chr3:17929743-17931551 FORWARD LENGTH=319
9	Prupe.5G082000	0.004402194	0.065059106		45	AT4G12060.1	Symbols: | Double Clp-N motif protein | chr4:7228269-7229898 REVERSE LENGTH=241
9	Prupe.7G227200	0.000492166	0.064922835		46	AT4G13400.1	Symbols: | 2-oxoglutarate (2OG) and Fe(II)-dependent oxygenase superfamily protein | chr4:7787822-7791149 REVERSE LENGTH=357
9	Prupe.5G174000	0.000124813	0.064811442		47	AT5G62790.1	Symbols: DXR, PDE129 | 1-deoxy-D-xylulose 5-phosphate reductoisomerase | chr5:25214358-25217292 REVERSE LENGTH=477
9	Prupe.5G124300	0.000000946	0.064702194		48	AT1G64520.1	Symbols: RPN12a | regulatory particle non-ATPase 12A | chr1:23956459-23958120 FORWARD LENGTH=267
9	Prupe.1G586400	0.000231237	0.064626654		49	AT5G49810.1	Symbols: MMT | methionine S-methyltransferase | chr5:20239418-20246046 FORWARD LENGTH=1071
9	Prupe.2G305900	0.001121844	0.064308051		50	AT5G53340.1	Symbols: | Galactosyltransferase family protein | chr5:21641045-21643195 REVERSE LENGTH=338
9	Prupe.6G002700	0.002227537	0.064177737		51	AT1G55480.1	Symbols: ZKT | protein containing PDZ domain, a K-box domain, and a TPR region | chr1:20713822-20715351 FORWARD LENGTH=335
10	Prupe.2G077100	0.002357988	0.064057242		52	AT3G10080.1	Symbols: | RmlC-like cupins superfamily protein | chr3:3107476-3108159 REVERSE LENGTH=227
9	Prupe.1G331500	0.001519264	0.063965859		53	AT3G17860.1	Symbols: JAZ3, JAI3, TIFY6B | jasmonate-zim-domain protein 3 | chr3:6119968-6122691 FORWARD LENGTH=352
9	Prupe.5G221500	0.00000799	0.063947922		54	AT1G73850.1	Symbols: | Protein of unknown function (DUF1666) | chr1:27767375-27770386 FORWARD LENGTH=635
9	Prupe.1G424200	0.001576854	0.063917199		55	AT1G27450.1	Symbols: APT1, ATAPT1 | adenine phosphoribosyl transferase 1 | chr1:9532042-9533807 FORWARD LENGTH=243
9	Prupe.1G394300	0.001274262	0.063879036		56	AT2G24020.1	Symbols: | Uncharacterised BCR, YbaB family COG0718 | chr2:10217869-10219269 REVERSE LENGTH=182
10	Prupe.6G151500	0.001067734	0.063810373		57	AT2G27140.1	Symbols: | HSP20-like chaperones superfamily protein | chr2:11598496-11599264 REVERSE LENGTH=224
9	Prupe.6G348600	0.001540136	0.063744667		58	AT3G04550.1	Symbols: | unknown protein; INVOLVED IN: biological_process unknown; LOCATED IN: chloroplast stroma, chloroplast; EXPRESSED IN: 22 plant structures; EXPRESSED DURING: 13 growth stages; BEST Arabidopsis thaliana protein match is: unknown protein (TAIR:AT5G28500.1); Has 110 Blast hits to 110 proteins in 51 species: Archae - 0; Bacteria - 67; Metazoa - 1; Fungi - 0; Plants - 41; Viruses - 0; Other E…
9	Prupe.7G077300	0.001044613	0.063595808		59	AT3G12110.1	Symbols: ACT11 | actin-11 | chr3:3858116-3859609 FORWARD LENGTH=377
9	Prupe.4G070500	0.005629696	0.063586073		60	AT4G18960.1	Symbols: AG | K-box region and MADS-box transcription factor family protein | chr4:10383917-10388272 FORWARD LENGTH=252
10	Prupe.1G433300	0.002392507	0.063538789		61	AT5G67090.1	Symbols: | Subtilisin-like serine endopeptidase family protein | chr5:26774111-26776321 REVERSE LENGTH=736
9	Prupe.6G300400	0.0000551	0.06339821		62	AT5G01015.1	Symbols: | unknown protein; FUNCTIONS IN: molecular_function unknown; INVOLVED IN: biological_process unknown; LOCATED IN: endomembrane system; EXPRESSED IN: 23 plant structures; EXPRESSED DURING: 13 growth stages; BEST Arabidopsis thaliana protein match is: unknown protein (TAIR:AT1G65295.1); Has 30201 Blast hits to 17322 proteins in 780 species: Archae - 12; Bacteria - 1396; Metazoa - 17338; Fu…
9	Prupe.5G241800	0.000650755	0.063356443		63	AT4G19970.1	Symbols: | CONTAINS InterPro DOMAIN/s: Nucleotide-diphospho-sugar transferase, predicted (InterPro:IPR005069); BEST Arabidopsis thaliana protein match is: Nucleotide-diphospho-sugar transferase family protein (TAIR:AT5G44820.1); Has 801 Blast hits to 466 proteins in 35 species: Archae - 0; Bacteria - 0; Metazoa - 2; Fungi - 0; Plants - 750; Viruses - 0; Other Eukaryotes - 49 (source: NCBI BLink).…
9	Prupe.1G277200	0.00093561	0.062970218		64	AT1G14150.1	Symbols: PQL1, PQL2 | PsbQ-like 2 | chr1:4839885-4840632 FORWARD LENGTH=190
10	Prupe.7G215700	0.004864077	0.06292369		65	AT3G61640.1	Symbols: AGP20, AtAGP20 | arabinogalactan protein 20 | chr3:22810283-22810629 REVERSE LENGTH=74
10	Prupe.6G245600	0.001899394	0.062783822		66	AT2G37330.1	Symbols: ALS3 | aluminum sensitive 3 | chr2:15669190-15670172 FORWARD LENGTH=273
9	Prupe.2G002900	0.0000584	0.062639802		67	AT2G44350.1	Symbols: ATCS, CSY4 | Citrate synthase family protein | chr2:18316673-18320524 FORWARD LENGTH=473
10	Prupe.2G051800	0.002315813	0.062562155		68	AT1G20160.2	Symbols: ATSBT5.2 | Subtilisin-like serine endopeptidase family protein | chr1:6990852-6993737 REVERSE LENGTH=730
10	Prupe.8G192100	0.003272095	0.062489355		69	AT3G07420.1	Symbols: NS2, ATNS2, SYNC2_ARATH, SYNC2 | asparaginyl-tRNA synthetase 2 | chr3:2374179-2376644 REVERSE LENGTH=638
10	Prupe.2G193900	0.004635096	0.062354621		70	AT2G46630.1	Symbols: | unknown protein; LOCATED IN: chloroplast; EXPRESSED IN: 22 plant structures; EXPRESSED DURING: 13 growth stages; Has 110095 Blast hits to 59224 proteins in 2216 species: Archae - 177; Bacteria - 15429; Metazoa - 38345; Fungi - 18843; Plants - 13341; Viruses - 3084; Other Eukaryotes - 20876 (source: NCBI BLink). | chr2:19145529-19146713 FORWARD LENGTH=394
9	Prupe.7G114100	0.000105122	0.062341743		71	AT2G27690.1	Symbols: CYP94C1 | cytochrome P450, family 94, subfamily C, polypeptide 1 | chr2:11809373-11810860 FORWARD LENGTH=495
10	Prupe.4G029600	0.001358243	0.062245683		72	AT4G21310.1	Symbols: | Protein of unknown function (DUF1218) | chr4:11339134-11339787 REVERSE LENGTH=168
9	Prupe.4G139500	0.000303377	0.062140031		73	AT4G27290.1	Symbols: | S-locus lectin protein kinase family protein | chr4:13666281-13669202 FORWARD LENGTH=783
9	Prupe.1G581000	0.000545259	0.062070248		74	AT1G57770.1	Symbols: | FAD/NAD(P)-binding oxidoreductase family protein | chr1:21395254-21398135 FORWARD LENGTH=574
9	Prupe.8G200600	0.000263817	0.061505564		75	AT1G04850.1	Symbols: | ubiquitin-associated (UBA)/TS-N domain-containing protein | chr1:1365311-1368706 REVERSE LENGTH=413
9	Prupe.1G371300	0.003704929	0.061479789		76	AT3G54340.1	Symbols: AP3, ATAP3 | K-box region and MADS-box transcription factor family protein | chr3:20119428-20121087 REVERSE LENGTH=232
9	Prupe.7G179400	0.000406559	0.061358904		77	AT4G35260.1	Symbols: IDH1, IDH-I | isocitrate dehydrogenase 1 | chr4:16774494-16776233 REVERSE LENGTH=367
9	Prupe.1G458600	0.001305205	0.061213179		78	AT2G24580.1	Symbols: | FAD-dependent oxidoreductase family protein | chr2:10444928-10446178 REVERSE LENGTH=416
9	Prupe.8G087300	0.000023	0.061023601		79	AT2G21340.1	Symbols: | MATE efflux family protein | chr2:9132629-9136236 FORWARD LENGTH=559
10	Prupe.4G080600	0.002318199	0.060876238		80	AT2G34540.2	Symbols: | unknown protein; BEST Arabidopsis thaliana protein match is: unknown protein (TAIR:AT2G34530.1); Has 35333 Blast hits to 34131 proteins in 2444 species: Archae - 798; Bacteria - 22429; Metazoa - 974; Fungi - 991; Plants - 531; Viruses - 0; Other Eukaryotes - 9610 (source: NCBI BLink). | chr2:14550699-14552037 FORWARD LENGTH=288
10	Prupe.1G148600	0.002403588	0.060815785		81	AT5G18970.1	Symbols: | AWPM-19-like family protein | chr5:6333714-6334539 REVERSE LENGTH=171
9	Prupe.8G264200	0.000144605	0.060759006		82	AT4G02290.1	Symbols: AtGH9B13, GH9B13 | glycosyl hydrolase 9B13 | chr4:1002654-1005125 REVERSE LENGTH=516
9	Prupe.1G458500	0.001392554	0.060752362		83	AT1G78570.1	Symbols: RHM1, ROL1, ATRHM1 | rhamnose biosynthesis 1 | chr1:29550110-29552207 FORWARD LENGTH=669
10	Prupe.5G221000	0.000591975	0.060713948		84	AT1G68520.1	Symbols: | B-box type zinc finger protein with CCT domain | chr1:25709331-25710749 REVERSE LENGTH=406
9	Prupe.5G015300	0.001635354	0.060696083		85	AT4G19420.1	Symbols: | Pectinacetylesterase family protein | chr4:10587504-10589807 REVERSE LENGTH=397
9	Prupe.5G110800	0.002029306	0.060569453		86	AT1G64150.1	Symbols: | Uncharacterized protein family (UPF0016) | chr1:23809047-23812579 REVERSE LENGTH=370
9	Prupe.3G112500	0.004836104	0.060451924		87	AT2G42770.1	Symbols: | Peroxisomal membrane 22 kDa (Mpv17/PMP22) family protein | chr2:17798635-17799927 REVERSE LENGTH=232
10	Prupe.8G241000	0.002292939	0.060423575		88	AT3G63140.1	Symbols: CSP41A | chloroplast stem-loop binding protein of 41 kDa | chr3:23327006-23328620 REVERSE LENGTH=406
9	Prupe.5G044100	0.000738567	0.060355251		89	AT4G18010.2	Symbols: IP5PII | myo-inositol polyphosphate 5-phosphatase 2 | chr4:9991194-9994099 REVERSE LENGTH=613
10	Prupe.7G200300	0.007191541	0.060327489		90	AT5G20630.1	Symbols: GLP3, GLP3A, GLP3B, ATGER3, GER3 | germin 3 | chr5:6975315-6975950 REVERSE LENGTH=211
9	Prupe.3G068300	0.001333521	0.060301853		91	AT2G25737.1	Symbols: | Sulfite exporter TauE/SafE family protein | chr2:10977174-10979677 FORWARD LENGTH=476
10	Prupe.3G103900	0.005979532	0.060299228		92	AT1G79720.1	Symbols: | Eukaryotic aspartyl protease family protein | chr1:29997259-29998951 REVERSE LENGTH=484
10	Prupe.2G183300	0.002528125	0.060251846		93	n/a	n/a
9	Prupe.3G015900	0.000308059	0.059893196		94	AT5G17330.1	Symbols: GAD, GAD1 | glutamate decarboxylase | chr5:5711141-5714839 FORWARD LENGTH=502
9	Prupe.6G192200	0.004715083	0.059804995		95	AT1G78290.3	Symbols: | Protein kinase superfamily protein | chr1:29457457-29458909 REVERSE LENGTH=343
10	Prupe.1G045800	0.001996579	0.059663873		96	AT3G23510.1	Symbols: | Cyclopropane-fatty-acyl-phospholipid synthase | chr3:8428071-8433159 FORWARD LENGTH=867
9	Prupe.7G192600	0.001129511	0.059659901		97	AT5G20820.1	Symbols: | SAUR-like auxin-responsive protein family | chr5:7046911-7047294 REVERSE LENGTH=127
9	Prupe.2G219500	0.001580192	0.059602488		98	AT2G37060.3	Symbols: NF-YB8 | nuclear factor Y, subunit B8 | chr2:15576336-15577660 FORWARD LENGTH=173
9	Prupe.5G126900	0.001664472	0.059602378		99	AT5G42000.1	Symbols: | ORMDL family protein | chr5:16799455-16800681 FORWARD LENGTH=154
10	Prupe.6G114100	0.001260828	0.059434709		100	AT5G22870.1	Symbols: | Late embryogenesis abundant (LEA) hydroxyproline-rich glycoprotein family | chr5:7647056-7647679 REVERSE LENGTH=207
7	Prupe.1G127700	0.012370807	0.012965019			AT1G24020.2	Symbols: MLP423 | MLP-like protein 423 | chr1:8500653-8501458 REVERSE LENGTH=155
8	Prupe.1G127800	0.001675051	0.002485212			n/a	n/a
8	Prupe.1G127900	0.00186657	0.008931848			n/a	n/a
9	Prupe.1G128500	0.000407284	0.009865361			AT1G24020.2	Symbols: MLP423 | MLP-like protein 423 | chr1:8500653-8501458 REVERSE LENGTH=155
1	Prupe.1G128600	0.030320977	0.006676051			AT1G24020.2	Symbols: MLP423 | MLP-like protein 423 | chr1:8500653-8501458 REVERSE LENGTH=155
9	Prupe.1G129000	0.001027425	0.013036091			n/a	n/a
6	Prupe.1G129200	0.025226873	0.001817202			AT5G11240.1	Symbols: | transducin family protein / WD-40 repeat family protein | chr5:3582949-3586782 FORWARD LENGTH=615
6	Prupe.1G000700	0.024499295	0.006413925			AT5G58130.1	Symbols: ROS3 | RNA-binding (RRM/RBD/RNP motifs) family protein | chr5:23521190-23523766 REVERSE LENGTH=748
7	Prupe.1G129500	0.020970142	0.000494901			AT3G16810.1	Symbols: APUM24, PUM24 | pumilio 24 | chr3:5723436-5727539 REVERSE LENGTH=641
10	Prupe.1G129600	0.012394788	0.021741566			AT3G06778.1	Symbols: | Chaperone DnaJ-domain superfamily protein | chr3:2140249-2141437 REVERSE LENGTH=229
9	Prupe.1G132400	0.013522273	0.028662577			AT5G49150.1	Symbols: ATGEX2, GEX2 | gamete expressed 2 | chr5:19924760-19928527 FORWARD LENGTH=914
4	Prupe.1G132700	0.004304228	0.029140748			AT5G49120.1	Symbols: | Protein of unknown function (DUF581) | chr5:19908800-19909332 REVERSE LENGTH=150
8	Prupe.1G133100	0.015302904	0.00927241			AT1G17100.1	Symbols: | SOUL heme-binding family protein | chr1:5844766-5845539 FORWARD LENGTH=232
1	Prupe.1G133200	0.017665933	0.000382903			NA	NA
9	Prupe.1G133300	0.003226187	0.051905786			AT4G15920.1	Symbols: SWEET17, AtSWEET17 | Nodulin MtN3 family protein | chr4:9030742-9033343 REVERSE LENGTH=241
6	Prupe.1G134100	0.021506858	0.035987542			AT4G15900.1	Symbols: PRL1 | pleiotropic regulatory locus 1 | chr4:9023775-9027443 FORWARD LENGTH=486
10	Prupe.1G134400	0.004940448	0.037016859			AT3G06880.2	Symbols: | Transducin/WD40 repeat-like superfamily protein | chr3:2170516-2175686 REVERSE LENGTH=1264
1	Prupe.1G134500	0.019556238	0.005979083			AT3G06890.1	Symbols: | unknown protein; Has 91 Blast hits to 91 proteins in 12 species: Archae - 0; Bacteria - 0; Metazoa - 0; Fungi - 0; Plants - 91; Viruses - 0; Other Eukaryotes - 0 (source: NCBI BLink). | chr3:2176949-2177335 FORWARD LENGTH=128
1	Prupe.1G134800	0.022388876	0.021931271			AT2G47700.1	Symbols: RFI2 | RING/U-box superfamily protein | chr2:19552506-19554351 REVERSE LENGTH=358
7	Prupe.1G136500	0.004231977	0.032282004			AT5G49030.3	Symbols: OVA2 | tRNA synthetase class I (I, L, M and V) family protein | chr5:19875091-19883251 REVERSE LENGTH=1279
5	Prupe.1G136600	0.034267687	0.004255002			AT5G49020.1	Symbols: ATPRMT4A, PRMT4A | protein arginine methyltransferase 4A | chr5:19871341-19874683 FORWARD LENGTH=528
3	Prupe.1G137000	0.0002567	0.000306035			AT4G15800.1	Symbols: RALFL33 | ralf-like 33 | chr4:8984915-8985265 FORWARD LENGTH=116
4	Prupe.1G014600	0.020929889	0.027287456			AT1G05420.1	Symbols: ATOFP12, OFP12 | ovate family protein 12 | chr1:1590073-1590753 FORWARD LENGTH=226
1	Prupe.1G137300	0.021935857	0.000236374			AT1G74875.1	Symbols: | FUNCTIONS IN: molecular_function unknown; INVOLVED IN: biological_process unknown; LOCATED IN: cellular_component unknown; BEST Arabidopsis thaliana protein match is: F-box family protein (TAIR:AT1G67623.1); Has 36 Blast hits to 36 proteins in 8 species: Archae - 0; Bacteria - 0; Metazoa - 0; Fungi - 0; Plants - 36; Viruses - 0; Other Eukaryotes - 0 (source: NCBI BLink). | chr1:2812847…
7	Prupe.1G137500	0.011826461	0.000911789			AT3G16560.1	Symbols: | Protein phosphatase 2C family protein | chr3:5636051-5637702 REVERSE LENGTH=493
6	Prupe.1G137700	0.015732775	0.035799507			AT4G15780.1	Symbols: ATVAMP724, VAMP724 | vesicle-associated membrane protein 724 | chr4:8980081-8981697 REVERSE LENGTH=222
9	Prupe.1G137800	0.001971755	0.017806492			AT5G24860.1	Symbols: FPF1, ATFPF1 | flowering promoting factor 1 | chr5:8541822-8542154 FORWARD LENGTH=110
8	Prupe.1G138000	0.005462664	0.001287764			AT3G16510.1	Symbols: | Calcium-dependent lipid-binding (CaLB domain) family protein | chr3:5617112-5618194 REVERSE LENGTH=360
7	Prupe.1G138200	0.01123723	0.0000829			AT3G21400.1	Symbols: | unknown protein; FUNCTIONS IN: molecular_function unknown; INVOLVED IN: N-terminal protein myristoylation; EXPRESSED IN: 22 plant structures; EXPRESSED DURING: 13 growth stages; Has 29 Blast hits to 29 proteins in 12 species: Archae - 0; Bacteria - 0; Metazoa - 2; Fungi - 0; Plants - 27; Viruses - 0; Other Eukaryotes - 0 (source: NCBI BLink). | chr3:7534824-7536293 REVERSE LENGTH=188
6	Prupe.1G138900	0.019308445	0.003651668			AT4G15720.1	Symbols: | Tetratricopeptide repeat (TPR)-like superfamily protein | chr4:8949569-8951419 FORWARD LENGTH=616
7	Prupe.1G015100	0.007967351	0.000402708			AT4G14850.1	Symbols: LOI1, MEF11 | Pentatricopeptide repeat (PPR) superfamily protein | chr4:8513947-8516275 FORWARD LENGTH=684
1	Prupe.1G139200	0.021638328	0.006276854			AT5G18540.1	Symbols: | unknown protein; Has 2026 Blast hits to 792 proteins in 129 species: Archae - 2; Bacteria - 12; Metazoa - 1126; Fungi - 267; Plants - 292; Viruses - 0; Other Eukaryotes - 327 (source: NCBI BLink). | chr5:6153924-6155877 FORWARD LENGTH=168
10	Prupe.1G139900	0.002773191	0.047697586			AT3G26700.1	Symbols: | Protein kinase superfamily protein | chr3:9810669-9812356 FORWARD LENGTH=380
8	Prupe.1G140100	0.010469714	0.04257407			AT2G39100.1	Symbols: | RING/U-box superfamily protein | chr2:16317462-16318869 FORWARD LENGTH=296
4	Prupe.1G140800	0.025899245	0.021123482			AT5G18640.1	Symbols: | alpha/beta-Hydrolases superfamily protein | chr5:6213283-6215494 FORWARD LENGTH=357
1	Prupe.1G141700	0.02494471	0.006809622			AT3G06390.1	Symbols: | Uncharacterised protein family (UPF0497) | chr3:1938913-1939707 REVERSE LENGTH=199
2	Prupe.1G142400	0.007194234	0.011663868			AT5G18670.1	Symbols: BMY3, BAM9 | beta-amylase 3 | chr5:6226138-6227999 FORWARD LENGTH=536
5	Prupe.1G142700	0.022836424	0.009241547			AT3G05030.1	Symbols: NHX2, ATNHX2 | sodium hydrogen exchanger 2 | chr3:1393456-1396784 REVERSE LENGTH=546
1	Prupe.1G015800	0.024832493	0.000312605			AT3G22540.1	Symbols: | Protein of unknown function (DUF1677) | chr3:7984233-7984565 REVERSE LENGTH=110
1	Prupe.1G143000	0.02025021	0.005179054			n/a	n/a
8	Prupe.1G145000	0.036641347	0.000329912			AT4G03020.2	Symbols: | transducin family protein / WD-40 repeat family protein | chr4:1331704-1334472 REVERSE LENGTH=493
7	Prupe.1G016000	0.01076865	0.000295993			AT3G22550.1	Symbols: | Protein of unknown function (DUF581) | chr3:7991827-7992805 REVERSE LENGTH=267
1	Prupe.1G145700	0.00173517	0.000115986			AT5G18570.1	Symbols: EMB269, ATOBGC, CPSAR1 | GTP1/OBG family protein | chr5:6171839-6174823 REVERSE LENGTH=681
6	Prupe.1G145800	0.015833716	0.017385291			AT4G15545.1	Symbols: | unknown protein; BEST Arabidopsis thaliana protein match is: unknown protein (TAIR:AT1G16520.1); Has 30201 Blast hits to 17322 proteins in 780 species: Archae - 12; Bacteria - 1396; Metazoa - 17338; Fungi - 3422; Plants - 5037; Viruses - 0; Other Eukaryotes - 2996 (source: NCBI BLink). | chr4:8875932-8877567 FORWARD LENGTH=337
9	Prupe.1G146300	0.000000802	0.034903242			AT3G21550.1	Symbols: DMP2, AtDMP2 | DUF679 domain membrane protein 2 | chr3:7591708-7592262 REVERSE LENGTH=184
10	Prupe.1G146400	0.010931743	0.000694258			AT3G21550.1	Symbols: DMP2, AtDMP2 | DUF679 domain membrane protein 2 | chr3:7591708-7592262 REVERSE LENGTH=184
6	Prupe.1G146500	0.024390961	0.02100297			AT4G15520.1	Symbols: | tRNA/rRNA methyltransferase (SpoU) family protein | chr4:8862829-8864366 FORWARD LENGTH=222
1	Prupe.1G146700	0.026807321	0.010168177			AT5G18920.1	Symbols: | Cox19-like CHCH family protein | chr5:6310095-6310623 FORWARD LENGTH=77
1	Prupe.1G147100	0.015595534	0.001139439			AT3G07870.1	Symbols: | F-box and associated interaction domains-containing protein | chr3:2510871-2512124 FORWARD LENGTH=417
6	Prupe.1G147900	0.030920002	0.009840086			AT4G15475.1	Symbols: | F-box/RNI-like superfamily protein | chr4:8845927-8848701 FORWARD LENGTH=610
9	Prupe.1G148800	0.000111818	0.004691424			AT4G14290.1	Symbols: | alpha/beta-Hydrolases superfamily protein | chr4:8225547-8230057 REVERSE LENGTH=558
6	Prupe.1G149700	0.035226902	0.007501331			AT3G23600.1	Symbols: | alpha/beta-Hydrolases superfamily protein | chr3:8473833-8475655 FORWARD LENGTH=239
9	Prupe.1G149800	0.012139263	0.027538932			AT3G23600.1	Symbols: | alpha/beta-Hydrolases superfamily protein | chr3:8473833-8475655 FORWARD LENGTH=239
6	Prupe.1G149900	0.017617378	0.023452783			AT3G23580.1	Symbols: RNR2, RNR2A | ribonucleotide reductase 2A | chr3:8460261-8462574 FORWARD LENGTH=341
9	Prupe.1G016500	0.017013798	0.004168911			AT3G22560.1	Symbols: | Acyl-CoA N-acyltransferases (NAT) superfamily protein | chr3:7998915-7999442 REVERSE LENGTH=175
8	Prupe.1G150300	0.034806368	0.011933986			AT3G06180.1	Symbols: | Ribosomal protein L34e superfamily protein | chr3:1871705-1873554 FORWARD LENGTH=241
1	Prupe.1G017000	0.021327057	0.010816348			AT3G22620.1	Symbols: | Bifunctional inhibitor/lipid-transfer protein/seed storage 2S albumin superfamily protein | chr3:8008615-8009415 FORWARD LENGTH=203
7	Prupe.1G151100	0.022045776	0.012555563			AT5G19040.1	Symbols: ATIPT5, IPT5 | isopentenyltransferase 5 | chr5:6362389-6363381 REVERSE LENGTH=330
1	Prupe.1G151400	0.032069393	0.005019663			AT5G19070.1	Symbols: | SNARE associated Golgi protein family | chr5:6375569-6377470 FORWARD LENGTH=280
4	Prupe.1G151500	0.010215846	0.002814152			AT3G06145.1	Symbols: | unknown protein; Has 15 Blast hits to 15 proteins in 7 species: Archae - 0; Bacteria - 0; Metazoa - 0; Fungi - 0; Plants - 15; Viruses - 0; Other Eukaryotes - 0 (source: NCBI BLink). | chr3:1860118-1860618 REVERSE LENGTH=166
4	Prupe.1G151800	0.012793572	0.02105331			AT3G06120.1	Symbols: MUTE | basic helix-loop-helix (bHLH) DNA-binding superfamily protein | chr3:1846531-1848016 FORWARD LENGTH=202
9	Prupe.1G152100	0.004259098	0.011393678			AT1G03220.1	Symbols: | Eukaryotic aspartyl protease family protein | chr1:787143-788444 FORWARD LENGTH=433
1	Prupe.1G153000	0.01956572	0.009007615			NA	NA
9	Prupe.1G153100	0.002830513	0.053593653			AT3G06080.2	Symbols: | Plant protein of unknown function (DUF828) | chr3:1834959-1837524 REVERSE LENGTH=469
10	Prupe.1G154000	0.007972338	0.05484034			AT3G06035.1	Symbols: | Glycoprotein membrane precursor GPI-anchored | chr3:1823172-1824110 REVERSE LENGTH=200
8	Prupe.1G154100	0.027374858	0.00192418			AT3G05290.1	Symbols: PNC1 | peroxisomal adenine nucleotide carrier 1 | chr3:1506129-1507614 REVERSE LENGTH=322
4	Prupe.1G154300	0.000038	0.003750558			AT5G19260.1	Symbols: | Protein of unknown function (DUF3049) | chr5:6479494-6480360 REVERSE LENGTH=288
6	Prupe.1G154400	0.019033298	0.029123483			AT5G19280.1	Symbols: KAPP, RAG1 | kinase associated protein phosphatase | chr5:6488450-6493182 FORWARD LENGTH=581
6	Prupe.1G154600	0.026525045	0.015772894			AT3G06010.1	Symbols: ATCHR12 | Homeotic gene regulator | chr3:1802435-1807284 REVERSE LENGTH=1102
9	Prupe.1G155100	0.010506761	0.007249813			AT1G49640.1	Symbols: | alpha/beta-Hydrolases superfamily protein | chr1:18375697-18376644 REVERSE LENGTH=315
1	Prupe.1G155400	0.035527735	0.001749913			AT3G05990.1	Symbols: | Leucine-rich repeat (LRR) family protein | chr3:1797116-1799732 REVERSE LENGTH=517
1	Prupe.1G017800	0.033273072	0.012062354			AT5G53130.1	Symbols: CNGC1, ATCNGC1 | cyclic nucleotide gated channel 1 | chr5:21537830-21540490 REVERSE LENGTH=716
8	Prupe.1G155800	0.026519325	0.000867667			AT5G27600.1	Symbols: LACS7, ATLACS7 | long-chain acyl-CoA synthetase 7 | chr5:9742616-9746795 FORWARD LENGTH=700
9	Prupe.1G156900	0.000186668	0.057602567			AT5G26340.1	Symbols: MSS1, STP13, ATSTP13 | Major facilitator superfamily protein | chr5:9243851-9246994 REVERSE LENGTH=526
8	Prupe.1G159200	0.018408069	0.022323666			AT4G13750.1	Symbols: NOV | Histidine kinase-, DNA gyrase B-, and HSP90-like ATPase family protein | chr4:7975191-7987558 FORWARD LENGTH=2729
6	Prupe.1G159900	0.014084998	0.033215928			AT2G31740.1	Symbols: | S-adenosyl-L-methionine-dependent methyltransferases superfamily protein | chr2:13491053-13495009 REVERSE LENGTH=760
7	Prupe.1G160200	0.002723663	0.011456916			AT5G04730.1	Symbols: | Ankyrin-repeat containing protein | chr5:1364101-1367303 REVERSE LENGTH=603
4	Prupe.1G160400	0.016163236	0.020890176			AT5G17680.1	Symbols: | disease resistance protein (TIR-NBS-LRR class), putative | chr5:5822999-5827153 FORWARD LENGTH=1294
6	Prupe.1G160600	0.00514103	0.035027812			AT2G32810.1	Symbols: BGAL9 | beta galactosidase 9 | chr2:13919410-13925325 REVERSE LENGTH=887
3	Prupe.1G160800	0.00000846	0.000838155			AT3G07200.2	Symbols: | RING/U-box superfamily protein | chr3:2291343-2292223 FORWARD LENGTH=182
8	Prupe.1G161500	0.000189835	0.017006705			AT2G44200.1	Symbols: | CBF1-interacting co-repressor CIR, N-terminal;Pre-mRNA splicing factor | chr2:18276302-18278240 FORWARD LENGTH=493
3	Prupe.1G018600	0.00043154	0.000345979			AT1G69550.1	Symbols: | disease resistance protein (TIR-NBS-LRR class) | chr1:26148836-26153374 REVERSE LENGTH=1400
3	Prupe.1G018700	0.000408729	0.000512312			AT5G36930.1	Symbols: | Disease resistance protein (TIR-NBS-LRR class) family | chr5:14567771-14571907 REVERSE LENGTH=1188
9	Prupe.1G018900	0.019939289	0.002734686			AT3G22740.1	Symbols: HMT3 | homocysteine S-methyltransferase 3 | chr3:8033200-8035710 REVERSE LENGTH=347
1	Prupe.1G163500	0.028132662	0.004079954			AT4G13840.1	Symbols: | HXXXD-type acyl-transferase family protein | chr4:8014088-8016326 REVERSE LENGTH=428
10	Prupe.1G163800	0.010530097	0.005227903			AT3G14470.1	Symbols: | NB-ARC domain-containing disease resistance protein | chr3:4857940-4861104 FORWARD LENGTH=1054
4	Prupe.1G019100	0.025363997	0.021998585			AT4G14770.1	Symbols: TCX2, ATTCX2 | TESMIN/TSO1-like CXC 2 | chr4:8481522-8484825 REVERSE LENGTH=674
6	Prupe.1G165500	0.005763159	0.037877132			AT4G13980.1	Symbols: AT-HSFA5, HSFA5 | winged-helix DNA-binding transcription factor family protein | chr4:8077519-8079247 REVERSE LENGTH=466
4	Prupe.1G165600	0.002276144	0.020225546			NA	NA
4	Prupe.1G165700	0.021450212	0.027924355			AT4G13990.1	Symbols: | Exostosin family protein | chr4:8084395-8085960 FORWARD LENGTH=521
8	Prupe.1G166200	0.022431602	0.00364621			AT4G13990.1	Symbols: | Exostosin family protein | chr4:8084395-8085960 FORWARD LENGTH=521
9	Prupe.1G166300	0.000468231	0.005617324			AT4G13990.1	Symbols: | Exostosin family protein | chr4:8084395-8085960 FORWARD LENGTH=521
1	Prupe.1G166600	0.014096626	0.00078851			AT4G13990.1	Symbols: | Exostosin family protein | chr4:8084395-8085960 FORWARD LENGTH=521
4	Prupe.1G019400	0.028111347	0.015071914			AT3G22790.1	Symbols: | Kinase interacting (KIP1-like) family protein | chr3:8052446-8057888 REVERSE LENGTH=1728
4	Prupe.1G166800	0.009984268	0.038873223			AT4G14000.1	Symbols: | Putative methyltransferase family protein | chr4:8090851-8092347 FORWARD LENGTH=290
4	Prupe.1G166900	0.008837766	0.02632772			NA	NA
4	Prupe.1G167100	0.005452036	0.000328579			AT4G14010.1	Symbols: RALFL32 | ralf-like 32 | chr4:8093010-8093363 REVERSE LENGTH=117
4	Prupe.1G167200	0.00583393	0.002308121			AT4G14010.1	Symbols: RALFL32 | ralf-like 32 | chr4:8093010-8093363 REVERSE LENGTH=117
7	Prupe.1G167300	0.029725182	0.013439178			AT4G14040.1	Symbols: EDA38, SBP2 | selenium-binding protein 2 | chr4:8100691-8102828 REVERSE LENGTH=487
7	Prupe.1G167400	0.010869224	0.000787936			AT4G14050.1	Symbols: | Pentatricopeptide repeat (PPR) superfamily protein | chr4:8103645-8105483 REVERSE LENGTH=612
4	Prupe.1G168200	0.015953319	0.017780821			AT3G23790.1	Symbols: AAE16 | AMP-dependent synthetase and ligase family protein | chr3:8575268-8581001 FORWARD LENGTH=722
4	Prupe.1G169700	0.006633453	0.001860966			AT4G14130.1	Symbols: XTR7, XTH15 | xyloglucan endotransglucosylase/hydrolase 15 | chr4:8137161-8138196 REVERSE LENGTH=289
10	Prupe.1G019900	0.003732568	0.028031288			AT3G51895.1	Symbols: SULTR3;1, AST12 | sulfate transporter 3;1 | chr3:19251503-19255677 REVERSE LENGTH=658
1	Prupe.1G170600	0.015312655	0.008202078			NA	NA
1	Prupe.1G020000	0.025692353	0.003168758			AT4G14750.1	Symbols: IQD19 | IQ-domain 19 | chr4:8470449-8471903 FORWARD LENGTH=387
1	Prupe.1G020100	0.0266298	0.000119947			AT2G15580.1	Symbols: | RING/U-box superfamily protein | chr2:6797687-6798815 FORWARD LENGTH=196
1	Prupe.1G171200	0.021830833	0.00336659			AT1G30700.1	Symbols: | FAD-binding Berberine family protein | chr1:10892623-10894437 FORWARD LENGTH=527
6	Prupe.1G172700	0.030346919	0.018005111			AT2G43370.1	Symbols: | RNA-binding (RRM/RBD/RNP motifs) family protein | chr2:18013431-18015376 FORWARD LENGTH=333
3	Prupe.1G172900	0.000979685	0.003084648			AT2G31980.1	Symbols: AtCYS2, CYS2 | PHYTOCYSTATIN 2 | chr2:13609246-13609770 REVERSE LENGTH=147
9	Prupe.1G173100	0.00000124	0.036619217			AT3G23670.1	Symbols: PAKRP1L, KINESIN-12B | phragmoplast-associated kinesin-related protein, putative | chr3:8519290-8525055 FORWARD LENGTH=1313
7	Prupe.1G020500	0.0000175	0.023988123			n/a	n/a
6	Prupe.1G020600	0.020457216	0.003652161			AT5G43860.1	Symbols: ATCLH2, CLH2 | chlorophyllase 2 | chr5:17630492-17632184 FORWARD LENGTH=318
1	Prupe.1G020800	0.023271932	0.01298399			AT4G14723.1	Symbols: | BEST Arabidopsis thaliana protein match is: allergen-related (TAIR:AT3G22820.1); Has 35333 Blast hits to 34131 proteins in 2444 species: Archae - 798; Bacteria - 22429; Metazoa - 974; Fungi - 991; Plants - 531; Viruses - 0; Other Eukaryotes - 9610 (source: NCBI BLink). | chr4:8440167-8440693 FORWARD LENGTH=109
1	Prupe.1G174200	0.025239324	0.016173405			n/a	n/a
5	Prupe.1G174400	0.009277728	0.00468884			AT3G23700.1	Symbols: | Nucleic acid-binding proteins superfamily | chr3:8531689-8533742 REVERSE LENGTH=392
4	Prupe.1G175100	0.011435345	0.010035205			AT3G07880.1	Symbols: SCN1 | Immunoglobulin E-set superfamily protein | chr3:2514175-2515544 FORWARD LENGTH=240
6	Prupe.1G175300	0.027451616	0.004651451			ATMG00900.1	Symbols: CCB256 | cytochrome C biogenesis 256 | chrM:239988-240758 REVERSE LENGTH=256
6	Prupe.1G176100	0.026276669	0.001904066			AT5G56250.1	Symbols: HAP8 | hapless 8 | chr5:22768918-22771869 REVERSE LENGTH=811
7	Prupe.1G021400	0.01440933	0.015054212			AT3G22840.1	Symbols: ELIP1, ELIP | Chlorophyll A-B binding family protein | chr3:8084628-8085445 REVERSE LENGTH=195
8	Prupe.1G021600	0.028499162	0.000111008			AT3G22840.1	Symbols: ELIP1, ELIP | Chlorophyll A-B binding family protein | chr3:8084628-8085445 REVERSE LENGTH=195
8	Prupe.1G021700	0.027880369	0.00169812			AT3G22840.1	Symbols: ELIP1, ELIP | Chlorophyll A-B binding family protein | chr3:8084628-8085445 REVERSE LENGTH=195
7	Prupe.1G176700	0.002013857	0.028659483			AT1G48360.2	Symbols: | zinc ion binding;nucleic acid binding;hydrolases, acting on acid anhydrides, in phosphorus-containing anhydrides | chr1:17868661-17872946 FORWARD LENGTH=891
7	Prupe.1G021800	0.012416543	0.027683831			AT3G22840.1	Symbols: ELIP1, ELIP | Chlorophyll A-B binding family protein | chr3:8084628-8085445 REVERSE LENGTH=195
1	Prupe.1G177000	0.024872533	0.007276109			AT3G28040.1	Symbols: | Leucine-rich receptor-like protein kinase family protein | chr3:10435139-10438268 FORWARD LENGTH=1016
4	Prupe.1G021900	0.020217733	0.03010871			AT1G60710.1	Symbols: ATB2 | NAD(P)-linked oxidoreductase superfamily protein | chr1:22355073-22356627 REVERSE LENGTH=345
9	Prupe.1G177200	0.000119166	0.019170205			AT5G16740.1	Symbols: | Transmembrane amino acid transporter family protein | chr5:5501044-5502856 REVERSE LENGTH=426
8	Prupe.1G177400	0.008070205	0.012575179			AT3G02750.2	Symbols: | Protein phosphatase 2C family protein | chr3:593601-595457 REVERSE LENGTH=492
7	Prupe.1G022100	0.003429118	0.025593222			n/a	n/a
1	Prupe.1G178400	0.001709624	0.020990891			AT3G59010.1	Symbols: PME61 | pectin methylesterase 61 | chr3:21803015-21805098 REVERSE LENGTH=529
10	Prupe.1G178500	0.001653937	0.022556873			AT2G43060.1	Symbols: IBH1 | ILI1 binding bHLH 1 | chr2:17909247-17909717 FORWARD LENGTH=156
1	Prupe.1G179800	0.029409384	0.009105871			AT1G05850.1	Symbols: POM1, ERH2, ELP1, CTL1, ELP, HOT2, ATCTL1 | Chitinase family protein | chr1:1766833-1768117 REVERSE LENGTH=321
4	Prupe.1G179900	0.011349176	0.011201259			AT5G48485.1	Symbols: DIR1 | Bifunctional inhibitor/lipid-transfer protein/seed storage 2S albumin superfamily protein | chr5:19646317-19646625 REVERSE LENGTH=102
7	Prupe.1G022900	0.004975372	0.001662506			AT5G43810.2	Symbols: ZLL | Stabilizer of iron transporter SufD / Polynucleotidyl transferase | chr5:17611939-17616562 FORWARD LENGTH=988
5	Prupe.1G023000	0.000016	0.001873896			AT3G22890.1	Symbols: APS1 | ATP sulfurylase 1 | chr3:8112837-8114734 FORWARD LENGTH=463
6	Prupe.1G181300	0.024500566	0.006983409			AT1G05805.1	Symbols: | basic helix-loop-helix (bHLH) DNA-binding superfamily protein | chr1:1744843-1747427 FORWARD LENGTH=362
9	Prupe.1G182200	0.005679704	0.038505293			NA	NA
1	Prupe.1G182800	0.015026865	0.001183182			n/a	n/a
4	Prupe.1G182900	0.012054209	0.025893664			NA	NA
1	Prupe.1G183200	0.011724603	0.00021719			n/a	n/a
1	Prupe.1G183300	0.034441287	0.001967367			n/a	n/a
1	Prupe.1G183400	0.021967796	0.011351804			NA	NA
10	Prupe.1G023500	0.000153231	0.051760574			n/a	n/a
6	Prupe.1G023700	0.031740078	0.008053772			AT3G63410.1	Symbols: APG1, VTE3, IEP37, E37 | S-adenosyl-L-methionine-dependent methyltransferases superfamily protein | chr3:23415816-23417002 REVERSE LENGTH=338
1	Prupe.1G184200	0.028609671	0.000195758			n/a	n/a
4	Prupe.1G184300	0.014404377	0.007856532			NA	NA
4	Prupe.1G184400	0.016832269	0.006744212			n/a	n/a
4	Prupe.1G184500	0.020485417	0.010561566			n/a	n/a
1	Prupe.1G185600	0.009035314	0.000357688			AT3G07870.1	Symbols: | F-box and associated interaction domains-containing protein | chr3:2510871-2512124 FORWARD LENGTH=417
9	Prupe.1G185700	0.00560183	0.048742183			AT2G31725.1	Symbols: | Eukaryotic protein of unknown function (DUF842) | chr2:13486447-13487391 REVERSE LENGTH=149
1	Prupe.1G024600	0.013424805	0.031956004			AT4G12560.2	Symbols: CPR30 | F-box and associated interaction domains-containing protein | chr4:7441815-7443157 FORWARD LENGTH=413
6	Prupe.1G187300	0.001808232	0.036374375			NA	NA
4	Prupe.1G188100	0.02186355	0.024099504			AT1G58210.1	Symbols: EMB1674 | kinase interacting family protein | chr1:21553621-21558056 FORWARD LENGTH=1246
9	Prupe.1G188200	0.002745115	0.023434334			AT1G06450.1	Symbols: | Polynucleotidyl transferase, ribonuclease H-like superfamily protein | chr1:1965924-1967006 FORWARD LENGTH=360
9	Prupe.1G188400	0.002761112	0.003801191			AT1G79670.1	Symbols: RFO1, WAKL22 | Wall-associated kinase family protein | chr1:29976887-29979337 REVERSE LENGTH=751
1	Prupe.1G025000	0.028155695	0.0153888			AT5G12190.1	Symbols: | RNA-binding (RRM/RBD/RNP motifs) family protein | chr5:3940731-3941105 REVERSE LENGTH=124
9	Prupe.1G188700	0.003151411	0.004861672			AT1G16260.2	Symbols: | Wall-associated kinase family protein | chr1:5559708-5562018 REVERSE LENGTH=720
6	Prupe.1G025200	0.028341255	0.000603055			AT5G16810.1	Symbols: | Protein kinase superfamily protein | chr5:5526860-5529878 REVERSE LENGTH=418
8	Prupe.1G189300	0.032531634	0.001961623			AT2G43210.2	Symbols: | Ubiquitin-like superfamily protein | chr2:17960942-17963560 FORWARD LENGTH=531
4	Prupe.1G189500	0.017556314	0.017443494			AT1G09900.1	Symbols: | Pentatricopeptide repeat (PPR-like) superfamily protein | chr1:3218133-3219929 FORWARD LENGTH=598
6	Prupe.1G025500	0.023961894	0.024617629			AT3G22990.1	Symbols: LFR | ARM repeat superfamily protein | chr3:8164015-8166145 FORWARD LENGTH=460
2	Prupe.1G025600	0.001745643	0.000324559			AT1G04220.1	Symbols: KCS2 | 3-ketoacyl-CoA synthase 2 | chr1:1119853-1122483 REVERSE LENGTH=528
9	Prupe.1G190900	0.004016576	0.019276797			AT1G06450.1	Symbols: | Polynucleotidyl transferase, ribonuclease H-like superfamily protein | chr1:1965924-1967006 FORWARD LENGTH=360
4	Prupe.1G191000	0.019385542	0.015516349			AT1G06620.1	Symbols: | 2-oxoglutarate (2OG) and Fe(II)-dependent oxygenase superfamily protein | chr1:2025618-2027094 FORWARD LENGTH=365
8	Prupe.1G193500	0.013670461	0.01660316			AT1G33390.1	Symbols: ATFAS4, FAS4 | RNA helicase family protein | chr1:12099738-12104108 REVERSE LENGTH=1237
1	Prupe.1G026400	0.02247309	0.019708708			AT3G23000.1	Symbols: CIPK7, SnRK3.10, PKS7, ATSRPK1, ATSR2 | CBL-interacting protein kinase 7 | chr3:8172654-8173943 FORWARD LENGTH=429
4	Prupe.1G194900	0.013597875	0.008718684			AT1G58400.1	Symbols: | Disease resistance protein (CC-NBS-LRR class) family | chr1:21696165-21699118 REVERSE LENGTH=900
1	Prupe.1G195000	0.030021955	0.000000313			AT1G50180.1	Symbols: | NB-ARC domain-containing disease resistance protein | chr1:18584235-18587136 FORWARD LENGTH=857
1	Prupe.1G195100	0.003638907	0.002219579			AT1G50180.1	Symbols: | NB-ARC domain-containing disease resistance protein | chr1:18584235-18587136 FORWARD LENGTH=857
4	Prupe.1G195600	0.010001393	0.02146407			AT3G07500.1	Symbols: | Far-red impaired responsive (FAR1) family protein | chr3:2392387-2393709 FORWARD LENGTH=217
6	Prupe.1G195900	0.021422092	0.020985559			AT2G43280.1	Symbols: | Far-red impaired responsive (FAR1) family protein | chr2:17989739-17990861 FORWARD LENGTH=206
6	Prupe.1G196000	0.025240359	0.018554984			AT2G43280.1	Symbols: | Far-red impaired responsive (FAR1) family protein | chr2:17989739-17990861 FORWARD LENGTH=206
9	Prupe.1G026900	0.006466335	0.05665739			AT5G43750.1	Symbols: NDH18 | NAD(P)H dehydrogenase 18 | chr5:17580100-17581145 REVERSE LENGTH=212
10	Prupe.1G196700	0.010547359	0.051697171			AT1G06030.1	Symbols: | pfkB-like carbohydrate kinase family protein | chr1:1826880-1828130 FORWARD LENGTH=329
1	Prupe.1G198000	0.025434281	0.005714321			NA	NA
4	Prupe.1G198100	0.010794453	0.007899416			NA	NA
9	Prupe.1G199100	0.0033005	0.008915046			AT1G04970.1	Symbols: | lipid-binding serum glycoprotein family protein | chr1:1411216-1413431 FORWARD LENGTH=488
1	Prupe.1G027500	0.002565766	0.011068102			AT1G04240.1	Symbols: SHY2, IAA3 | AUX/IAA transcriptional regulator family protein | chr1:1128564-1129319 REVERSE LENGTH=189
9	Prupe.1G199700	0.00000389	0.001228951			AT5G67550.1	Symbols: | unknown protein; FUNCTIONS IN: molecular_function unknown; INVOLVED IN: biological_process unknown; LOCATED IN: endomembrane system; EXPRESSED IN: flower; EXPRESSED DURING: 4 anthesis; BEST Arabidopsis thaliana protein match is: unknown protein (TAIR:AT1G71110.1); Has 161 Blast hits to 154 proteins in 16 species: Archae - 0; Bacteria - 0; Metazoa - 0; Fungi - 0; Plants - 161; Viruses -…
9	Prupe.1G027800	0.001481941	0.050929179			AT5G64560.1	Symbols: MGT9, MRS2-2, ATMGT9 | magnesium transporter 9 | chr5:25807025-25809395 REVERSE LENGTH=394
8	Prupe.1G200100	0.017796833	0.035782167			AT2G43500.2	Symbols: | Plant regulator RWP-RK family protein | chr2:18062715-18066450 FORWARD LENGTH=947
6	Prupe.1G200300	0.027479637	0.018966515			AT3G54540.1	Symbols: ATGCN4, GCN4 | general control non-repressible 4 | chr3:20190393-20192564 FORWARD LENGTH=723
1	Prupe.1G028300	0.021004283	0.020094059			AT3G50150.1	Symbols: | Plant protein of unknown function (DUF247) | chr3:18595809-18597551 REVERSE LENGTH=509
6	Prupe.1G201200	0.019709853	0.001728029			AT5G63660.1	Symbols: LCR74, PDF2.5 | Scorpion toxin-like knottin superfamily protein | chr5:25485692-25486062 FORWARD LENGTH=73
1	Prupe.1G028400	0.006467917	0.001442714			AT3G01680.1	Symbols: | CONTAINS InterPro DOMAIN/s: Mediator complex subunit Med28 (InterPro:IPR021640); BEST Arabidopsis thaliana protein match is: unknown protein (TAIR:AT3G01670.1); Has 122 Blast hits to 112 proteins in 13 species: Archae - 0; Bacteria - 0; Metazoa - 0; Fungi - 0; Plants - 122; Viruses - 0; Other Eukaryotes - 0 (source: NCBI BLink). | chr3:252033-255246 FORWARD LENGTH=740
4	Prupe.1G201900	0.010145426	0.000179631			AT1G65810.1	Symbols: | P-loop containing nucleoside triphosphate hydrolases superfamily protein | chr1:24477043-24480728 REVERSE LENGTH=1050
10	Prupe.1G028500	0.01329065	0.004110547			AT3G01680.1	Symbols: | CONTAINS InterPro DOMAIN/s: Mediator complex subunit Med28 (InterPro:IPR021640); BEST Arabidopsis thaliana protein match is: unknown protein (TAIR:AT3G01670.1); Has 122 Blast hits to 112 proteins in 13 species: Archae - 0; Bacteria - 0; Metazoa - 0; Fungi - 0; Plants - 122; Viruses - 0; Other Eukaryotes - 0 (source: NCBI BLink). | chr3:252033-255246 FORWARD LENGTH=740
1	Prupe.1G202300	0.008668481	0.005374592			NA	NA
4	Prupe.1G202500	0.007390297	0.001026701			AT1G65810.1	Symbols: | P-loop containing nucleoside triphosphate hydrolases superfamily protein | chr1:24477043-24480728 REVERSE LENGTH=1050
3	Prupe.1G203300	0.004251019	0.00000822			n/a	n/a
9	Prupe.1G204300	0.002947488	0.047690559			n/a	n/a
9	Prupe.1G204700	0.001294342	0.022996797			AT3G54420.1	Symbols: ATEP3, ATCHITIV, CHIV, EP3 | homolog of carrot EP3-3 chitinase | chr3:20145935-20147034 FORWARD LENGTH=273
10	Prupe.1G029000	0.013066908	0.004642819			AT3G01680.1	Symbols: | CONTAINS InterPro DOMAIN/s: Mediator complex subunit Med28 (InterPro:IPR021640); BEST Arabidopsis thaliana protein match is: unknown protein (TAIR:AT3G01670.1); Has 122 Blast hits to 112 proteins in 13 species: Archae - 0; Bacteria - 0; Metazoa - 0; Fungi - 0; Plants - 122; Viruses - 0; Other Eukaryotes - 0 (source: NCBI BLink). | chr3:252033-255246 FORWARD LENGTH=740
8	Prupe.1G205100	0.002939538	0.043060254			AT1G21230.1	Symbols: WAK5 | wall associated kinase 5 | chr1:7429980-7432346 FORWARD LENGTH=733
9	Prupe.1G205400	0.003658099	0.011033627			AT3G54420.1	Symbols: ATEP3, ATCHITIV, CHIV, EP3 | homolog of carrot EP3-3 chitinase | chr3:20145935-20147034 FORWARD LENGTH=273
9	Prupe.1G205600	0.003608721	0.011130527			AT3G54420.1	Symbols: ATEP3, ATCHITIV, CHIV, EP3 | homolog of carrot EP3-3 chitinase | chr3:20145935-20147034 FORWARD LENGTH=273
1	Prupe.1G206000	0.022154074	0.000576133			AT2G30695.2	Symbols: | FUNCTIONS IN: molecular_function unknown; INVOLVED IN: protein folding, protein transport; LOCATED IN: chloroplast; EXPRESSED IN: 23 plant structures; EXPRESSED DURING: 13 growth stages; CONTAINS InterPro DOMAIN/s: Trigger factor, ribosome-binding, bacterial (InterPro:IPR008881); Has 35333 Blast hits to 34131 proteins in 2444 species: Archae - 798; Bacteria - 22429; Metazoa - 974; Fung…
8	Prupe.1G206800	0.036245805	0.004589095			AT2G43650.1	Symbols: EMB2777 | Sas10/U3 ribonucleoprotein (Utp) family protein | chr2:18099430-18103147 FORWARD LENGTH=654
1	Prupe.1G207100	0.007637144	0.001679431			AT1G05710.5	Symbols: | basic helix-loop-helix (bHLH) DNA-binding superfamily protein | chr1:1716198-1717023 FORWARD LENGTH=149
6	Prupe.1G030000	0.028310153	0.023075842			AT4G14660.1	Symbols: NRPE7 | RNA polymerase Rpb7-like, N-terminal domain | chr4:8406500-8407036 REVERSE LENGTH=178
7	Prupe.1G030300	0.017356262	0.014994759			AT3G23070.1	Symbols: ATCFM3A, CFM3A | CRM family member 3A | chr3:8203548-8207243 FORWARD LENGTH=881
6	Prupe.1G030700	0.030933101	0.009944984			AT2G30630.1	Symbols: | P-loop containing nucleoside triphosphate hydrolases superfamily protein | chr2:13046883-13049106 REVERSE LENGTH=531
8	Prupe.1G030800	0.01886473	0.000816823			AT5G43630.1	Symbols: TZP | zinc knuckle (CCHC-type) family protein | chr5:17527261-17530207 FORWARD LENGTH=831
1	Prupe.1G031100	0.022050866	0.00223429			AT3G23090.1	Symbols: | TPX2 (targeting protein for Xklp2) protein family | chr3:8214533-8216983 REVERSE LENGTH=338
1	Prupe.1G208300	0.030945623	0.005175173			AT3G17600.1	Symbols: IAA31 | indole-3-acetic acid inducible 31 | chr3:6020281-6021040 REVERSE LENGTH=158
7	Prupe.1G208400	0.001177877	0.05789448			NA	NA
10	Prupe.1G208600	0.001882329	0.057339468			AT5G26670.1	Symbols: | Pectinacetylesterase family protein | chr5:9318456-9320816 FORWARD LENGTH=416
7	Prupe.1G208700	0.004952809	0.003837656			AT1G59740.1	Symbols: | Major facilitator superfamily protein | chr1:21968227-21972312 FORWARD LENGTH=591
6	Prupe.1G209000	0.035273673	0.011316766			AT1G16250.1	Symbols: | Galactose oxidase/kelch repeat superfamily protein | chr1:5557214-5558697 FORWARD LENGTH=383
6	Prupe.1G209200	0.032647601	0.000698144			AT3G06980.1	Symbols: | DEA(D/H)-box RNA helicase family protein | chr3:2201531-2204662 FORWARD LENGTH=781
9	Prupe.1G210200	0.0000706	0.045394283			AT1G64720.1	Symbols: CP5 | Polyketide cyclase/dehydrase and lipid transport superfamily protein | chr1:24046887-24048537 REVERSE LENGTH=385
6	Prupe.1G210300	0.032863866	0.016684574			AT3G26618.1	Symbols: ERF1-3 | eukaryotic release factor 1-3 | chr3:9788854-9790161 FORWARD LENGTH=435
6	Prupe.1G210500	0.023946502	0.021002837			AT2G19640.2	Symbols: ASHR2 | ASH1-related protein 2 | chr2:8491401-8492597 FORWARD LENGTH=398
8	Prupe.1G210600	0.023318822	0.001183906			AT5G47900.1	Symbols: | Protein of unknown function (DUF1624) | chr5:19392408-19394963 FORWARD LENGTH=440
10	Prupe.1G210800	0.003514857	0.034707175			AT1G09690.1	Symbols: | Translation protein SH3-like family protein | chr1:3136407-3137430 REVERSE LENGTH=164
3	Prupe.1G211000	0.004173986	0.006204452			AT5G47910.1	Symbols: RBOHD, ATRBOHD | respiratory burst oxidase homologue D | chr5:19397585-19401768 FORWARD LENGTH=921
9	Prupe.1G211200	0.00000936	0.005483666			AT1G28190.1	Symbols: | unknown protein; BEST Arabidopsis thaliana protein match is: unknown protein (TAIR:AT5G12340.1); Has 166 Blast hits to 162 proteins in 36 species: Archae - 0; Bacteria - 2; Metazoa - 15; Fungi - 5; Plants - 124; Viruses - 0; Other Eukaryotes - 20 (source: NCBI BLink). | chr1:9847015-9847815 REVERSE LENGTH=266
8	Prupe.1G211700	0.008103847	0.000929954			AT3G16510.1	Symbols: | Calcium-dependent lipid-binding (CaLB domain) family protein | chr3:5617112-5618194 REVERSE LENGTH=360
2	Prupe.1G212100	0.003061529	0.003243488			AT4G13420.1	Symbols: HAK5, ATHAK5 | high affinity K+ transporter 5 | chr4:7797038-7802174 REVERSE LENGTH=785
8	Prupe.1G212400	0.0000531	0.024458445			AT1G63060.1	Symbols: | unknown protein; FUNCTIONS IN: molecular_function unknown; INVOLVED IN: biological_process unknown; LOCATED IN: mitochondrion; EXPRESSED IN: petal, leaf whorl, male gametophyte, flower; EXPRESSED DURING: L mature pollen stage, M germinated pollen stage, 4 anthesis, petal differentiation and expansion stage; BEST Arabidopsis thaliana protein match is: unknown protein (TAIR:AT5G07330.1);…
3	Prupe.1G212500	0.001102169	0.007982822			AT1G76390.2	Symbols: | ARM repeat superfamily protein | chr1:28655914-28658531 FORWARD LENGTH=811
9	Prupe.1G032400	0.000381401	0.018821032			AT5G43580.1	Symbols: | Serine protease inhibitor, potato inhibitor I-type family protein | chr5:17508098-17508668 REVERSE LENGTH=99
6	Prupe.1G213900	0.033625541	0.011329321			AT5G64680.2	Symbols: | unknown protein; FUNCTIONS IN: molecular_function unknown; INVOLVED IN: biological_process unknown; LOCATED IN: nucleolus; EXPRESSED IN: 23 plant structures; EXPRESSED DURING: 13 growth stages; Has 1807 Blast hits to 1807 proteins in 277 species: Archae - 0; Bacteria - 0; Metazoa - 736; Fungi - 347; Plants - 385; Viruses - 0; Other Eukaryotes - 339 (source: NCBI BLink). | chr5:25854433…
6	Prupe.1G214100	0.035610865	0.000758831			AT5G13410.1	Symbols: | FKBP-like peptidyl-prolyl cis-trans isomerase family protein | chr5:4299830-4301706 REVERSE LENGTH=256
1	Prupe.1G214300	0.009012764	0.00000678			AT1G27440.1	Symbols: GUT2, IRX10, ATGUT1 | Exostosin family protein | chr1:9529265-9531213 REVERSE LENGTH=412
9	Prupe.1G032500	0.003545433	0.018764698			AT2G38870.1	Symbols: | Serine protease inhibitor, potato inhibitor I-type family protein | chr2:16236546-16237050 REVERSE LENGTH=70
4	Prupe.1G032600	0.013576428	0.02743079			AT1G05970.2	Symbols: | RNA-binding (RRM/RBD/RNP motifs) family protein | chr1:1816253-1816991 REVERSE LENGTH=200
4	Prupe.1G214700	0.020035821	0.025208988			AT1G57820.1	Symbols: VIM1, ORTH2 | Zinc finger (C3HC4-type RING finger) family protein | chr1:21414342-21417902 REVERSE LENGTH=645
9	Prupe.1G214900	0.001197085	0.035972686			AT5G13330.1	Symbols: Rap2.6L | related to AP2 6l | chr5:4272384-4274461 FORWARD LENGTH=212
9	Prupe.1G032800	0.005431493	0.004348458			AT4G20800.1	Symbols: | FAD-binding Berberine family protein | chr4:11139656-11141242 FORWARD LENGTH=528
1	Prupe.1G215800	0.005096543	0.0000021			AT3G17450.1	Symbols: | hAT dimerisation domain-containing protein | chr3:5972793-5975684 REVERSE LENGTH=877
6	Prupe.1G215900	0.009171892	0.000254481			AT1G65810.1	Symbols: | P-loop containing nucleoside triphosphate hydrolases superfamily protein | chr1:24477043-24480728 REVERSE LENGTH=1050
7	Prupe.1G216400	0.027068481	0.004679363			n/a	n/a
1	Prupe.1G216900	0.015149813	0.000249168			AT5G13280.1	Symbols: AK-LYS1, AK1, AK | aspartate kinase 1 | chr5:4249516-4252654 FORWARD LENGTH=569
9	Prupe.1G033100	0.001531823	0.001752702			n/a	n/a
1	Prupe.1G217000	0.034492317	0.000646643			AT5G13270.1	Symbols: RARE1 | Pentatricopeptide repeat (PPR) superfamily protein | chr5:4246954-4249212 REVERSE LENGTH=752
1	Prupe.1G217200	0.030840523	0.006437189			AT1G28110.2	Symbols: SCPL45 | serine carboxypeptidase-like 45 | chr1:9804153-9806832 REVERSE LENGTH=461
6	Prupe.1G033200	0.027259039	0.021174283			AT1G04300.1	Symbols: | TRAF-like superfamily protein | chr1:1148818-1153895 REVERSE LENGTH=1074
6	Prupe.1G217700	0.026762971	0.000267428			AT5G50915.2	Symbols: | basic helix-loop-helix (bHLH) DNA-binding superfamily protein | chr5:20710764-20712252 REVERSE LENGTH=286
5	Prupe.1G218700	0.010118287	0.006186904			AT5G13210.1	Symbols: | Uncharacterised conserved protein UCP015417, vWA | chr5:4214567-4216588 FORWARD LENGTH=673
6	Prupe.1G218900	0.018804932	0.00893239			AT5G13200.1	Symbols: | GRAM domain family protein | chr5:4207081-4208079 FORWARD LENGTH=272
4	Prupe.1G219000	0.004614021	0.006186025			AT2G33510.1	Symbols: | CONTAINS InterPro DOMAIN/s: WW/Rsp5/WWP (InterPro:IPR001202); BEST Arabidopsis thaliana protein match is: unknown protein (TAIR:AT1G28070.1); Has 3898 Blast hits to 1138 proteins in 179 species: Archae - 0; Bacteria - 40; Metazoa - 2353; Fungi - 242; Plants - 298; Viruses - 92; Other Eukaryotes - 873 (source: NCBI BLink). | chr2:14194195-14195473 FORWARD LENGTH=189
5	Prupe.1G033700	0.025677839	0.010977256			AT4G24000.1	Symbols: ATCSLG2, CSLG2 | cellulose synthase like G2 | chr4:12462142-12465471 FORWARD LENGTH=722
7	Prupe.1G219900	0.006514151	0.010873166			AT5G21090.1	Symbols: | Leucine-rich repeat (LRR) family protein | chr5:7164758-7166904 FORWARD LENGTH=218
9	Prupe.1G220400	0.004076783	0.000376401			AT5G13180.1	Symbols: ANAC083, VNI2, NAC083 | NAC domain containing protein 83 | chr5:4196643-4197577 FORWARD LENGTH=252
7	Prupe.1G220600	0.020141297	0.0000058			AT5G43280.1	Symbols: ATDCI1, DCI1 | delta(3,5),delta(2,4)-dienoyl-CoA isomerase 1 | chr5:17367947-17369113 FORWARD LENGTH=278
9	Prupe.1G220700	0.00000000347	0.028873516			AT5G13170.1	Symbols: SAG29, SWEET15, AtSWEET15 | senescence-associated gene 29 | chr5:4181331-4183171 REVERSE LENGTH=292
5	Prupe.1G033900	0.027154362	0.008340031			AT4G23990.1	Symbols: ATCSLG3, CSLG3 | cellulose synthase like G3 | chr4:12456491-12460498 FORWARD LENGTH=751
10	Prupe.1G221100	0.005532447	0.024154545			AT5G13140.1	Symbols: | Pollen Ole e 1 allergen and extensin family protein | chr5:4170688-4171744 REVERSE LENGTH=267
1	Prupe.1G221400	0.020733011	0.010230259			n/a	n/a
8	Prupe.1G221600	0.011779065	0.029219733			AT1G27430.1	Symbols: | GYF domain-containing protein | chr1:9521045-9526928 REVERSE LENGTH=1492
5	Prupe.1G221900	0.010378355	0.003034518			AT1G69040.2	Symbols: ACR4 | ACT domain repeat 4 | chr1:25957843-25960079 FORWARD LENGTH=455
1	Prupe.1G222300	0.019617354	0.017882547			AT5G13100.1	Symbols: | unknown protein; Has 1807 Blast hits to 1807 proteins in 277 species: Archae - 0; Bacteria - 0; Metazoa - 736; Fungi - 347; Plants - 385; Viruses - 0; Other Eukaryotes - 339 (source: NCBI BLink). | chr5:4156789-4158235 FORWARD LENGTH=354
4	Prupe.1G222600	0.00455457	0.036413167			AT1G27990.1	Symbols: | unknown protein; BEST Arabidopsis thaliana protein match is: unknown protein (TAIR:AT5G52420.1); Has 86 Blast hits to 86 proteins in 15 species: Archae - 0; Bacteria - 0; Metazoa - 0; Fungi - 0; Plants - 84; Viruses - 0; Other Eukaryotes - 2 (source: NCBI BLink). | chr1:9752799-9753919 REVERSE LENGTH=271
1	Prupe.1G222800	0.024554955	0.000763873			AT5G14090.1	Symbols: | unknown protein; Has 56 Blast hits to 56 proteins in 18 species: Archae - 0; Bacteria - 0; Metazoa - 0; Fungi - 2; Plants - 46; Viruses - 0; Other Eukaryotes - 8 (source: NCBI BLink). | chr5:4547230-4549214 FORWARD LENGTH=358
9	Prupe.1G222900	0.0000334	0.008695273			AT1G27980.1	Symbols: DPL1, ATDPL1 | dihydrosphingosine phosphate lyase | chr1:9748812-9752618 FORWARD LENGTH=544
7	Prupe.1G223600	0.007482605	0.056986902			AT1G24260.1	Symbols: SEP3, AGL9 | K-box region and MADS-box transcription factor family protein | chr1:8593790-8595862 REVERSE LENGTH=250
10	Prupe.1G223900	0.005920064	0.037150639			AT5G08391.1	Symbols: | Protein of unknown function (DUF 3339) | chr5:2699357-2699566 FORWARD LENGTH=69
8	Prupe.1G224100	0.013854796	0.000597352			AT1G27300.1	Symbols: | unknown protein; Has 54 Blast hits to 54 proteins in 19 species: Archae - 0; Bacteria - 0; Metazoa - 11; Fungi - 6; Plants - 34; Viruses - 0; Other Eukaryotes - 3 (source: NCBI BLink). | chr1:9483324-9484194 FORWARD LENGTH=200
8	Prupe.1G224300	0.018582081	0.008046576			AT1G27320.1	Symbols: AHK3, HK3 | histidine kinase 3 | chr1:9487780-9492027 FORWARD LENGTH=1036
9	Prupe.1G034300	0.00000394	0.012588403			AT3G23150.1	Symbols: ETR2 | Signal transduction histidine kinase, hybrid-type, ethylene sensor | chr3:8255156-8257560 FORWARD LENGTH=773
6	Prupe.1G224700	0.019678891	0.002750997			AT1G61590.1	Symbols: | Protein kinase superfamily protein | chr1:22723691-22726022 REVERSE LENGTH=424
1	Prupe.1G225200	0.028511785	0.00055464			AT1G67330.1	Symbols: | Protein of unknown function (DUF579) | chr1:25214118-25214993 FORWARD LENGTH=291
1	Prupe.1G225300	0.007663394	0.013061647			AT5G51920.1	Symbols: | Pyridoxal phosphate (PLP)-dependent transferases superfamily protein | chr5:21097202-21098914 REVERSE LENGTH=570
8	Prupe.1G225600	0.005794427	0.002824112			AT5G43260.1	Symbols: | chaperone protein dnaJ-related | chr5:17357693-17357986 REVERSE LENGTH=97
6	Prupe.1G225800	0.027809722	0.007419316			AT1G67340.1	Symbols: | HCP-like superfamily protein with MYND-type zinc finger | chr1:25230323-25231622 FORWARD LENGTH=379
6	Prupe.1G226000	0.018451235	0.020301522			AT1G67360.1	Symbols: | Rubber elongation factor protein (REF) | chr1:25237072-25237913 REVERSE LENGTH=240
7	Prupe.1G226400	0.004783126	0.026144819			AT5G11860.4	Symbols: | SCP1-like small phosphatase 5 | chr5:3822024-3823395 REVERSE LENGTH=305
6	Prupe.1G226500	0.027321405	0.014388761			AT1G74110.1	Symbols: CYP78A10 | cytochrome P450, family 78, subfamily A, polypeptide 10 | chr1:27866667-27868368 REVERSE LENGTH=537
10	Prupe.1G226700	0.005802728	0.032341162			AT5G43250.1	Symbols: NF-YC13 | nuclear factor Y, subunit C13 | chr5:17356174-17356566 REVERSE LENGTH=130
10	Prupe.1G226800	0.004545479	0.022649001			AT1G27920.1	Symbols: MAP65-8 | microtubule-associated protein 65-8 | chr1:9727106-9729848 FORWARD LENGTH=562
10	Prupe.1G226900	0.004589387	0.007864161			AT1G67400.1	Symbols: | ELMO/CED-12 family protein | chr1:25248099-25250664 REVERSE LENGTH=281
1	Prupe.1G227000	0.02107513	0.008305051			AT3G01910.1	Symbols: SOX, AT-SO, AtSO | sulfite oxidase | chr3:314919-317274 REVERSE LENGTH=393
1	Prupe.1G034500	0.024696375	0.000914508			AT3G58170.1	Symbols: ATBS14A, ATBET11, BET11, BS14A | BET1P/SFT1P-like protein 14A | chr3:21542632-21543775 REVERSE LENGTH=122
7	Prupe.1G228600	0.00520741	0.046192387			AT1G67480.2	Symbols: | Galactose oxidase/kelch repeat superfamily protein | chr1:25277294-25278529 FORWARD LENGTH=376
6	Prupe.1G228700	0.030434811	0.0000466			AT1G24310.1	Symbols: | unknown protein; FUNCTIONS IN: molecular_function unknown; INVOLVED IN: biological_process unknown; LOCATED IN: nucleolus; EXPRESSED IN: 20 plant structures; EXPRESSED DURING: 13 growth stages; Has 2922 Blast hits to 2454 proteins in 263 species: Archae - 0; Bacteria - 57; Metazoa - 1043; Fungi - 654; Plants - 388; Viruses - 11; Other Eukaryotes - 769 (source: NCBI BLink). | chr1:86241…
4	Prupe.1G228900	0.00695306	0.003270083			AT1G67490.1	Symbols: GCS1, KNF | glucosidase 1 | chr1:25280633-25286581 REVERSE LENGTH=852
10	Prupe.1G229200	0.023706316	0.004042632			AT1G67510.1	Symbols: | Leucine-rich repeat protein kinase family protein | chr1:25297477-25300184 REVERSE LENGTH=719
4	Prupe.1G034600	0.015851521	0.02927556			AT3G23160.1	Symbols: | Protein of unknown function (DUF668) | chr3:8260059-8261654 REVERSE LENGTH=531
5	Prupe.1G229500	0.024381598	0.016318732			AT1G24330.1	Symbols: | ARM repeat superfamily protein | chr1:8631779-8634835 FORWARD LENGTH=771
1	Prupe.1G229700	0.011444253	0.036466863			AT2G45550.1	Symbols: CYP76C4 | cytochrome P450, family 76, subfamily C, polypeptide 4 | chr2:18773541-18775654 REVERSE LENGTH=511
9	Prupe.1G230500	0.00080261	0.026797507			AT2G45550.1	Symbols: CYP76C4 | cytochrome P450, family 76, subfamily C, polypeptide 4 | chr2:18773541-18775654 REVERSE LENGTH=511
1	Prupe.1G230700	0.012210392	0.035354064			AT2G45550.1	Symbols: CYP76C4 | cytochrome P450, family 76, subfamily C, polypeptide 4 | chr2:18773541-18775654 REVERSE LENGTH=511
6	Prupe.1G230800	0.009345225	0.01975765			AT2G45550.1	Symbols: CYP76C4 | cytochrome P450, family 76, subfamily C, polypeptide 4 | chr2:18773541-18775654 REVERSE LENGTH=511
7	Prupe.1G230900	0.032897875	0.006786676			AT2G45550.1	Symbols: CYP76C4 | cytochrome P450, family 76, subfamily C, polypeptide 4 | chr2:18773541-18775654 REVERSE LENGTH=511
9	Prupe.1G231000	0.00000000646	0.032064562			AT2G45550.1	Symbols: CYP76C4 | cytochrome P450, family 76, subfamily C, polypeptide 4 | chr2:18773541-18775654 REVERSE LENGTH=511
7	Prupe.1G231400	0.033391984	0.006769533			AT2G45550.1	Symbols: CYP76C4 | cytochrome P450, family 76, subfamily C, polypeptide 4 | chr2:18773541-18775654 REVERSE LENGTH=511
1	Prupe.1G231700	0.023560528	0.01073075			AT5G43230.1	Symbols: | unknown protein; BEST Arabidopsis thaliana protein match is: unknown protein (TAIR:AT3G01810.3); Has 30201 Blast hits to 17322 proteins in 780 species: Archae - 12; Bacteria - 1396; Metazoa - 17338; Fungi - 3422; Plants - 5037; Viruses - 0; Other Eukaryotes - 2996 (source: NCBI BLink). | chr5:17349125-17352747 FORWARD LENGTH=848
1	Prupe.1G232000	0.027420974	0.017519735			AT5G14230.1	Symbols: | CONTAINS InterPro DOMAIN/s: Ankyrin repeat-containing domain (InterPro:IPR020683), Ankyrin repeat (InterPro:IPR002110); BEST Arabidopsis thaliana protein match is: XB3 ortholog 2 in Arabidopsis thaliana (TAIR:AT5G57740.1); Has 66374 Blast hits to 25358 proteins in 1201 species: Archae - 121; Bacteria - 8133; Metazoa - 29530; Fungi - 5885; Plants - 3349; Viruses - 785; Other Eukaryotes …
4	Prupe.1G232200	0.012911715	0.01491962			n/a	n/a
4	Prupe.1G232300	0.018611509	0.031209574			AT1G67550.1	Symbols: URE | urease | chr1:25312842-25316911 FORWARD LENGTH=838
6	Prupe.1G232600	0.018640348	0.003423451			AT1G67570.1	Symbols: | Protein of unknown function (DUF3537) | chr1:25325318-25326938 FORWARD LENGTH=456
6	Prupe.1G232900	0.02936624	0.00417853			AT1G24340.1	Symbols: EMB260, EMB2421 | FAD/NAD(P)-binding oxidoreductase family protein | chr1:8635416-8638866 FORWARD LENGTH=709
1	Prupe.1G233400	0.027018079	0.012659019			AT1G24360.1	Symbols: | NAD(P)-binding Rossmann-fold superfamily protein | chr1:8640820-8643283 FORWARD LENGTH=319
7	Prupe.1G234500	0.019247808	0.001675003			AT1G67690.1	Symbols: | Zincin-like metalloproteases family protein | chr1:25369086-25373730 FORWARD LENGTH=710
6	Prupe.1G234900	0.01330122	0.036627959			AT3G26000.1	Symbols: | Ribonuclease inhibitor | chr3:9507042-9508542 REVERSE LENGTH=453
4	Prupe.1G235500	0.013132747	0.028969685			AT3G14470.1	Symbols: | NB-ARC domain-containing disease resistance protein | chr3:4857940-4861104 FORWARD LENGTH=1054
6	Prupe.1G235800	0.023223009	0.024713591			AT3G13080.1	Symbols: ATMRP3, MRP3, ABCC3 | multidrug resistance-associated protein 3 | chr3:4196019-4201250 REVERSE LENGTH=1514
4	Prupe.1G235900	0.008775231	0.002985912			AT3G26040.1	Symbols: | HXXXD-type acyl-transferase family protein | chr3:9519741-9521069 FORWARD LENGTH=442
4	Prupe.1G236200	0.004859632	0.015985991			n/a	n/a
1	Prupe.1G236500	0.02631439	0.021165864			AT1G24430.1	Symbols: | HXXXD-type acyl-transferase family protein | chr1:8658190-8659497 REVERSE LENGTH=435
1	Prupe.1G236700	0.023970073	0.015189008			AT1G24430.1	Symbols: | HXXXD-type acyl-transferase family protein | chr1:8658190-8659497 REVERSE LENGTH=435
1	Prupe.1G236800	0.012164879	0.008287213			AT1G24430.1	Symbols: | HXXXD-type acyl-transferase family protein | chr1:8658190-8659497 REVERSE LENGTH=435
4	Prupe.1G035800	0.01697537	0.011854957			AT1G06620.1	Symbols: | 2-oxoglutarate (2OG) and Fe(II)-dependent oxygenase superfamily protein | chr1:2025618-2027094 FORWARD LENGTH=365
1	Prupe.1G237100	0.02223609	0.012294683			AT1G24430.1	Symbols: | HXXXD-type acyl-transferase family protein | chr1:8658190-8659497 REVERSE LENGTH=435
4	Prupe.1G036000	0.018146455	0.012446822			AT1G06620.1	Symbols: | 2-oxoglutarate (2OG) and Fe(II)-dependent oxygenase superfamily protein | chr1:2025618-2027094 FORWARD LENGTH=365
9	Prupe.1G237200	0.007887733	0.007317494			AT1G24430.1	Symbols: | HXXXD-type acyl-transferase family protein | chr1:8658190-8659497 REVERSE LENGTH=435
2	Prupe.1G237400	0.00131942	0.0000485			AT3G27320.2	Symbols: | alpha/beta-Hydrolases superfamily protein | chr3:10090307-10092391 FORWARD LENGTH=428
7	Prupe.1G237700	0.004547202	0.033422343			AT4G31500.1	Symbols: CYP83B1, SUR2, RNT1, RED1, ATR4 | cytochrome P450, family 83, subfamily B, polypeptide 1 | chr4:15273677-15275271 REVERSE LENGTH=499
7	Prupe.1G238700	0.006462916	0.008162766			AT3G26085.1	Symbols: | CAAX amino terminal protease family protein | chr3:9530842-9532397 FORWARD LENGTH=293
7	Prupe.1G239000	0.010830051	0.014190953			AT1G24470.1	Symbols: KCR2, ATKCR2 | beta-ketoacyl reductase 2 | chr1:8674056-8676277 FORWARD LENGTH=312
10	Prupe.1G239200	0.013606909	0.005623901			AT1G67730.1	Symbols: YBR159, KCR1, ATKCR1 | beta-ketoacyl reductase 1 | chr1:25391676-25393365 FORWARD LENGTH=318
1	Prupe.1G239300	0.029382626	0.000332411			AT1G67730.1	Symbols: YBR159, KCR1, ATKCR1 | beta-ketoacyl reductase 1 | chr1:25391676-25393365 FORWARD LENGTH=318
9	Prupe.1G239500	0.002356778	0.016251222			AT1G24480.1	Symbols: | S-adenosyl-L-methionine-dependent methyltransferases superfamily protein | chr1:8676440-8677159 REVERSE LENGTH=239
4	Prupe.1G239900	0.000574135	0.024922688			AT1G67750.1	Symbols: | Pectate lyase family protein | chr1:25401660-25403165 FORWARD LENGTH=408
9	Prupe.1G036400	0.016369784	0.000915848			AT1G06620.1	Symbols: | 2-oxoglutarate (2OG) and Fe(II)-dependent oxygenase superfamily protein | chr1:2025618-2027094 FORWARD LENGTH=365
10	Prupe.1G240400	0.014430004	0.031862654			AT1G13170.1	Symbols: ORP1D | OSBP(oxysterol binding protein)-related protein 1D | chr1:4488826-4492278 REVERSE LENGTH=816
8	Prupe.1G036500	0.017464158	0.000334828			AT1G06620.1	Symbols: | 2-oxoglutarate (2OG) and Fe(II)-dependent oxygenase superfamily protein | chr1:2025618-2027094 FORWARD LENGTH=365
10	Prupe.1G240900	0.007585261	0.00000058			AT5G50260.1	Symbols: | Cysteine proteinases superfamily protein | chr5:20455605-20456862 FORWARD LENGTH=361
1	Prupe.1G241000	0.010189197	0.019718226			AT3G28345.1	Symbols: | ABC transporter family protein | chr3:10593921-10598775 REVERSE LENGTH=1240
6	Prupe.1G242300	0.032666505	0.006096137			AT3G26320.1	Symbols: CYP71B36 | cytochrome P450, family 71, subfamily B, polypeptide 36 | chr3:9644383-9646064 REVERSE LENGTH=500
6	Prupe.1G242400	0.029759136	0.002901656			AT3G26320.1	Symbols: CYP71B36 | cytochrome P450, family 71, subfamily B, polypeptide 36 | chr3:9644383-9646064 REVERSE LENGTH=500
6	Prupe.1G242700	0.026511715	0.007089539			AT1G13040.1	Symbols: | Pentatricopeptide repeat (PPR-like) superfamily protein | chr1:4447647-4449200 FORWARD LENGTH=517
6	Prupe.1G242800	0.034068768	0.012777775			AT3G55270.1	Symbols: MKP1, ATMKP1 | mitogen-activated protein kinase phosphatase 1 | chr3:20496775-20499408 FORWARD LENGTH=784
9	Prupe.1G243000	0.008534392	0.04930869			AT1G70580.4	Symbols: AOAT2, GGT2 | alanine-2-oxoglutarate aminotransferase 2 | chr1:26613222-26615845 FORWARD LENGTH=481
1	Prupe.1G036900	0.020179243	0.027561311			AT1G06620.1	Symbols: | 2-oxoglutarate (2OG) and Fe(II)-dependent oxygenase superfamily protein | chr1:2025618-2027094 FORWARD LENGTH=365
9	Prupe.1G243500	0.000871241	0.03483574			AT2G42490.1	Symbols: | Copper amine oxidase family protein | chr2:17691600-17695526 REVERSE LENGTH=776
8	Prupe.1G243700	0.017547656	0.021626086			AT3G26590.1	Symbols: | MATE efflux family protein | chr3:9761927-9765259 REVERSE LENGTH=500
1	Prupe.1G037000	0.005429667	0.004001487			AT1G06620.1	Symbols: | 2-oxoglutarate (2OG) and Fe(II)-dependent oxygenase superfamily protein | chr1:2025618-2027094 FORWARD LENGTH=365
8	Prupe.1G244500	0.026261401	0.000739984			AT3G26510.4	Symbols: | Octicosapeptide/Phox/Bem1p family protein | chr3:9711886-9712588 REVERSE LENGTH=196
6	Prupe.1G245100	0.01593914	0.027592522			AT1G59960.1	Symbols: | NAD(P)-linked oxidoreductase superfamily protein | chr1:22071410-22073067 REVERSE LENGTH=326
1	Prupe.1G245300	0.014264314	0.002077842			AT5G41980.1	Symbols: | CONTAINS InterPro DOMAIN/s: Putative harbinger transposase-derived nuclease (InterPro:IPR006912); BEST Arabidopsis thaliana protein match is: unknown protein (TAIR:AT1G43722.1); Has 1807 Blast hits to 1807 proteins in 277 species: Archae - 0; Bacteria - 0; Metazoa - 736; Fungi - 347; Plants - 385; Viruses - 0; Other Eukaryotes - 339 (source: NCBI BLink). | chr5:16793765-16794889 FORWAR…
8	Prupe.1G245400	0.025478907	0.000192636			AT1G59960.1	Symbols: | NAD(P)-linked oxidoreductase superfamily protein | chr1:22071410-22073067 REVERSE LENGTH=326
2	Prupe.1G002500	0.006564401	0.012051318			AT5G36110.1	Symbols: CYP716A1 | cytochrome P450, family 716, subfamily A, polypeptide 1 | chr5:14195377-14197613 FORWARD LENGTH=477
9	Prupe.1G246000	0.000641511	0.039967192			n/a	n/a
10	Prupe.1G246400	0.003488746	0.03466299			AT1G67820.1	Symbols: | Protein phosphatase 2C family protein | chr1:25429882-25431484 FORWARD LENGTH=445
1	Prupe.1G246600	0.00959086	0.006703666			AT3G26430.1	Symbols: | GDSL-like Lipase/Acylhydrolase superfamily protein | chr3:9674419-9675889 FORWARD LENGTH=380
10	Prupe.1G246700	0.004074274	0.034794519			AT3G26430.1	Symbols: | GDSL-like Lipase/Acylhydrolase superfamily protein | chr3:9674419-9675889 FORWARD LENGTH=380
9	Prupe.1G037500	0.015999898	0.033264975			AT5G43430.1	Symbols: ETFBETA | electron transfer flavoprotein beta | chr5:17453656-17455111 FORWARD LENGTH=251
5	Prupe.1G248400	0.0000239	0.0000578			AT1G10740.4	Symbols: | alpha/beta-Hydrolases superfamily protein | chr1:3568343-3570466 REVERSE LENGTH=473
4	Prupe.1G248600	0.010612465	0.0000166			AT1G70550.1	Symbols: | Protein of Unknown Function (DUF239) | chr1:26597510-26599888 FORWARD LENGTH=465
6	Prupe.1G248900	0.034117263	0.009825538			AT1G10760.1	Symbols: SEX1, SOP1, SOP, GWD1, GWD | Pyruvate phosphate dikinase, PEP/pyruvate binding domain | chr1:3581210-3590043 REVERSE LENGTH=1399
3	Prupe.1G249300	0.002838459	0.004504596			AT1G70530.1	Symbols: CRK3 | cysteine-rich RLK (RECEPTOR-like protein kinase) 3 | chr1:26588750-26591379 REVERSE LENGTH=646
3	Prupe.1G249400	0.002649214	0.005448772			AT1G70520.1	Symbols: CRK2 | cysteine-rich RLK (RECEPTOR-like protein kinase) 2 | chr1:26584888-26587334 REVERSE LENGTH=649
7	Prupe.1G249700	0.021974381	0.00093365			AT1G60790.1	Symbols: TBL2 | Plant protein of unknown function (DUF828) | chr1:22380193-22382216 REVERSE LENGTH=541
6	Prupe.1G250400	0.018999129	0.005776958			AT1G10657.2	Symbols: | Plant protein 1589 of unknown function | chr1:3530652-3531522 FORWARD LENGTH=101
1	Prupe.1G250800	0.034856462	0.00447867			AT1G10660.1	Symbols: | unknown protein; LOCATED IN: endomembrane system; EXPRESSED IN: 24 plant structures; EXPRESSED DURING: 15 growth stages; BEST Arabidopsis thaliana protein match is: unknown protein (TAIR:AT5G62960.1); Has 155 Blast hits to 154 proteins in 22 species: Archae - 0; Bacteria - 0; Metazoa - 10; Fungi - 4; Plants - 139; Viruses - 0; Other Eukaryotes - 2 (source: NCBI BLink). | chr1:3533009-3…
4	Prupe.1G251200	0.02331453	0.000423155			AT1G60590.1	Symbols: | Pectin lyase-like superfamily protein | chr1:22314426-22316867 REVERSE LENGTH=540
7	Prupe.1G251600	0.034922076	0.003461734			AT1G60470.1	Symbols: AtGolS4, GolS4 | galactinol synthase 4 | chr1:22279181-22280454 REVERSE LENGTH=334
8	Prupe.1G037900	0.02275072	0.000550501			AT3G23240.1	Symbols: ERF1, ATERF1 | ethylene response factor 1 | chr3:8295705-8296361 FORWARD LENGTH=218
8	Prupe.1G252800	0.023331253	0.015909861			AT1G23550.1	Symbols: SRO2 | similar to RCD one 2 | chr1:8350912-8352232 FORWARD LENGTH=323
7	Prupe.1G252900	0.034833523	0.002049682			AT5G14720.1	Symbols: | Protein kinase superfamily protein | chr5:4748212-4752642 REVERSE LENGTH=674
6	Prupe.1G253200	0.008572216	0.018065672			AT1G10600.1	Symbols: AMSH2 | associated molecule with the SH3 domain of STAM 2 | chr1:3503765-3505190 FORWARD LENGTH=223
1	Prupe.1G253400	0.030980238	0.009957761			AT5G14750.1	Symbols: WER, ATMYB66, WER1, MYB66 | myb domain protein 66 | chr5:4763656-4764738 REVERSE LENGTH=203
10	Prupe.1G253700	0.016555421	0.041391101			AT1G70370.2	Symbols: PG2 | polygalacturonase 2 | chr1:26513003-26514998 REVERSE LENGTH=626
5	Prupe.1G038000	0.026116416	0.008355681			NA	NA
1	Prupe.1G255700	0.025513186	0.008403839			AT1G23840.1	Symbols: | unknown protein; LOCATED IN: endomembrane system; EXPRESSED IN: 18 plant structures; EXPRESSED DURING: 12 growth stages; BEST Arabidopsis thaliana protein match is: unknown protein (TAIR:AT1G23850.1); Has 53 Blast hits to 48 proteins in 5 species: Archae - 0; Bacteria - 0; Metazoa - 0; Fungi - 0; Plants - 53; Viruses - 0; Other Eukaryotes - 0 (source: NCBI BLink). | chr1:8424321-842533…
1	Prupe.1G256600	0.0116752	0.002421433			AT5G40250.1	Symbols: | RING/U-box superfamily protein | chr5:16086056-16087186 FORWARD LENGTH=376
1	Prupe.1G256700	0.004537798	0.024566756			AT1G23965.1	Symbols: | unknown protein; FUNCTIONS IN: molecular_function unknown; INVOLVED IN: biological_process unknown; LOCATED IN: cellular_component unknown; BEST Arabidopsis thaliana protein match is: unknown protein (TAIR:AT1G70270.1); Has 30 Blast hits to 30 proteins in 8 species: Archae - 0; Bacteria - 0; Metazoa - 0; Fungi - 0; Plants - 30; Viruses - 0; Other Eukaryotes - 0 (source: NCBI BLink). | …
1	Prupe.1G257100	0.015471293	0.000139202			AT3G28050.1	Symbols: | nodulin MtN21 /EamA-like transporter family protein | chr3:10442984-10445216 FORWARD LENGTH=367
4	Prupe.1G257200	0.02552554	0.025467698			AT5G40230.1	Symbols: | nodulin MtN21 /EamA-like transporter family protein | chr5:16079814-16081735 REVERSE LENGTH=370
7	Prupe.1G038100	0.008429108	0.005017923			n/a	n/a
1	Prupe.1G257400	0.030868289	0.00211125			AT5G40240.1	Symbols: | nodulin MtN21 /EamA-like transporter family protein | chr5:16082325-16084466 REVERSE LENGTH=368
7	Prupe.1G257700	0.009982984	0.002220049			AT5G40240.1	Symbols: | nodulin MtN21 /EamA-like transporter family protein | chr5:16082325-16084466 REVERSE LENGTH=368
1	Prupe.1G258100	0.029528496	0.005260116			AT1G24020.2	Symbols: MLP423 | MLP-like protein 423 | chr1:8500653-8501458 REVERSE LENGTH=155
5	Prupe.1G258400	0.031459843	0.008528236			AT1G70230.1	Symbols: TBL27 | TRICHOME BIREFRINGENCE-LIKE 27 | chr1:26450389-26451724 FORWARD LENGTH=416
8	Prupe.1G258900	0.002464639	0.014392416			AT1G10522.2	Symbols: | unknown protein; FUNCTIONS IN: molecular_function unknown; INVOLVED IN: biological_process unknown; LOCATED IN: chloroplast; EXPRESSED IN: 23 plant structures; EXPRESSED DURING: 13 growth stages; Has 24 Blast hits to 24 proteins in 8 species: Archae - 0; Bacteria - 0; Metazoa - 0; Fungi - 0; Plants - 24; Viruses - 0; Other Eukaryotes - 0 (source: NCBI BLink). | chr1:3470009-3471291 FOR…
1	Prupe.1G259100	0.035257047	0.006123379			AT1G70210.1	Symbols: CYCD1;1, ATCYCD1;1 | CYCLIN D1;1 | chr1:26440015-26441980 FORWARD LENGTH=339
7	Prupe.1G038200	0.017800155	0.001684318			NA	NA
4	Prupe.1G259700	0.01195316	0.017533158			AT1G24095.1	Symbols: | Putative thiol-disulphide oxidoreductase DCC | chr1:8523345-8524690 FORWARD LENGTH=213
4	Prupe.1G259900	0.00708789	0.040980184			AT1G10520.1	Symbols: | DNA polymerase lambda (POLL) | chr1:3465964-3469248 FORWARD LENGTH=529
9	Prupe.1G260400	0.001306446	0.015966118			AT1G51760.1	Symbols: IAR3, JR3 | peptidase M20/M25/M40 family protein | chr1:19199562-19201424 FORWARD LENGTH=440
9	Prupe.1G260500	0.000248913	0.025456597			AT4G17690.1	Symbols: | Peroxidase superfamily protein | chr4:9846127-9847107 FORWARD LENGTH=326
1	Prupe.1G260700	0.020900391	0.011161078			AT5G06650.1	Symbols: GIS2 | C2H2 and C2HC zinc fingers superfamily protein | chr5:2043486-2044061 FORWARD LENGTH=191
6	Prupe.1G260900	0.031917648	0.011486396			AT1G24130.1	Symbols: | Transducin/WD40 repeat-like superfamily protein | chr1:8534183-8535430 REVERSE LENGTH=415
10	Prupe.1G261500	0.019348939	0.009351913			AT1G59940.1	Symbols: ARR3 | response regulator 3 | chr1:22065894-22066895 REVERSE LENGTH=231
1	Prupe.1G261700	0.028965313	0.00067488			AT1G70140.1	Symbols: ATFH8, FH8 | formin 8 | chr1:26412688-26415048 REVERSE LENGTH=760
8	Prupe.1G262200	0.020394509	0.005967942			AT1G70070.1	Symbols: EMB25, PDE317, ISE2 | DEAD/DEAH box helicase, putative | chr1:26390016-26394148 REVERSE LENGTH=1171
10	Prupe.1G262400	0.030162037	0.0000234			AT1G27210.1	Symbols: | ARM repeat superfamily protein | chr1:9455669-9457917 REVERSE LENGTH=625
10	Prupe.1G262800	0.01572117	0.016846354			AT1G27190.1	Symbols: | Leucine-rich repeat protein kinase family protein | chr1:9446923-9448728 REVERSE LENGTH=601
4	Prupe.1G263100	0.010163235	0.006888418			AT1G69970.2	Symbols: CLE26 | CLAVATA3/ESR-RELATED 26 | chr1:26353079-26354256 REVERSE LENGTH=102
4	Prupe.1G263600	0.0000772	0.004507926			AT1G27170.2	Symbols: | transmembrane receptors;ATP binding | chr1:9433577-9439219 FORWARD LENGTH=1384
7	Prupe.1G038600	0.016974223	0.001480255			AT2G38940.1	Symbols: ATPT2, PHT1;4 | phosphate transporter 1;4 | chr2:16258500-16260104 FORWARD LENGTH=534
4	Prupe.1G264500	0.01977324	0.03354701			AT5G62620.1	Symbols: | Galactosyltransferase family protein | chr5:25137136-25139764 FORWARD LENGTH=681
6	Prupe.1G264700	0.033548812	0.0000223			AT1G10370.1	Symbols: GST30, ATGSTU17, GST30B, ERD9 | Glutathione S-transferase family protein | chr1:3397274-3398273 REVERSE LENGTH=227
3	Prupe.1G265500	0.001237203	0.005045881			AT1G10350.1	Symbols: | DNAJ heat shock family protein | chr1:3393595-3394860 REVERSE LENGTH=349
6	Prupe.1G265900	0.017996628	0.028685484			AT2G38280.2	Symbols: FAC1, ATAMPD | AMP deaminase, putative / myoadenylate deaminase, putative | chr2:16033767-16038793 REVERSE LENGTH=839
7	Prupe.1G266300	0.006775603	0.029418094			AT1G22400.1	Symbols: UGT85A1, ATUGT85A1 | UDP-Glycosyltransferase superfamily protein | chr1:7903851-7906607 REVERSE LENGTH=489
7	Prupe.1G038900	0.029212302	0.003074232			AT1G04400.1	Symbols: CRY2, FHA, AT-PHH1, PHH1, ATCRY2 | cryptochrome 2 | chr1:1185719-1187901 REVERSE LENGTH=612
6	Prupe.1G267500	0.031132875	0.006933071			AT1G69850.1	Symbols: ATNRT1:2, NTL1, NRT1:2 | nitrate transporter 1:2 | chr1:26296945-26300407 REVERSE LENGTH=585
8	Prupe.1G268000	0.034460211	0.000366351			AT1G07040.1	Symbols: | unknown protein; INVOLVED IN: biological_process unknown; LOCATED IN: chloroplast; EXPRESSED IN: 24 plant structures; EXPRESSED DURING: 14 growth stages; BEST Arabidopsis thaliana protein match is: unknown protein (TAIR:AT1G27030.1); Has 540 Blast hits to 538 proteins in 187 species: Archae - 0; Bacteria - 333; Metazoa - 0; Fungi - 0; Plants - 67; Viruses - 0; Other Eukaryotes - 140 (s…
6	Prupe.1G268300	0.028284725	0.017220858			AT1G69830.1	Symbols: ATAMY3, AMY3 | alpha-amylase-like 3 | chr1:26288518-26293003 REVERSE LENGTH=887
7	Prupe.1G039100	0.034804626	0.003924011			AT5G39740.2	Symbols: RPL5B | ribosomal protein L5 B | chr5:15903484-15905185 FORWARD LENGTH=301
6	Prupe.1G269100	0.028502767	0.006953142			AT1G14410.1	Symbols: ATWHY1, PTAC1, WHY1 | ssDNA-binding transcriptional regulator | chr1:4929352-4930810 REVERSE LENGTH=263
1	Prupe.1G002600	0.014383539	0.006248929			AT2G07050.1	Symbols: CAS1 | cycloartenol synthase 1 | chr2:2924629-2930295 FORWARD LENGTH=759
4	Prupe.1G270900	0.001786852	0.000252695			ATCG00420.1	Symbols: NDHJ | NADH dehydrogenase subunit J | chrC:48677-49153 REVERSE LENGTH=158
4	Prupe.1G271000	0.000946459	0.002262372			ATCG00360.1	Symbols: YCF3 | Tetratricopeptide repeat (TPR)-like superfamily protein | chrC:42584-43751 REVERSE LENGTH=126
6	Prupe.1G271600	0.027488413	0.017259705			AT1G14340.1	Symbols: | RNA-binding (RRM/RBD/RNP motifs) family protein | chr1:4897709-4898776 FORWARD LENGTH=244
5	Prupe.1G039200	0.008026127	0.003869927			AT2G31180.1	Symbols: ATMYB14, MYB14AT, MYB14 | myb domain protein 14 | chr2:13286806-13288175 REVERSE LENGTH=249
9	Prupe.1G271900	0.0039319	0.011201727			AT1G14330.1	Symbols: | Galactose oxidase/kelch repeat superfamily protein | chr1:4890375-4891700 REVERSE LENGTH=441
1	Prupe.1G272300	0.008595231	0.003084267			AT5G19420.1	Symbols: | Regulator of chromosome condensation (RCC1) family with FYVE zinc finger domain | chr5:6547945-6552866 REVERSE LENGTH=1105
1	Prupe.1G272400	0.020910105	0.0000964			AT1G69700.1	Symbols: ATHVA22C, HVA22C | HVA22 homologue C | chr1:26220337-26221663 FORWARD LENGTH=184
6	Prupe.1G272600	0.027632838	0.003120506			NA	NA
10	Prupe.1G273100	0.006732846	0.023340635			AT1G26840.1	Symbols: ORC6, ATORC6 | origin recognition complex protein 6 | chr1:9298822-9300603 FORWARD LENGTH=284
8	Prupe.1G273200	0.015504234	0.000685363			AT1G14290.1	Symbols: SBH2 | sphingoid base hydroxylase 2 | chr1:4880307-4881784 REVERSE LENGTH=259
6	Prupe.1G273900	0.024288605	0.001523427			AT3G25750.1	Symbols: | F-box family protein with a domain of unknown function (DUF295) | chr3:9400955-9402088 FORWARD LENGTH=348
6	Prupe.1G274600	0.019305356	0.024151731			AT5G39785.1	Symbols: | Protein of unknown function (DUF1666) | chr5:15929257-15932215 FORWARD LENGTH=606
7	Prupe.1G274800	0.001231926	0.027894433			n/a	n/a
10	Prupe.1G275100	0.003977937	0.040924576			AT3G28960.1	Symbols: | Transmembrane amino acid transporter family protein | chr3:10984245-10985767 REVERSE LENGTH=405
9	Prupe.1G275300	0.0000691	0.048964342			AT2G02990.1	Symbols: RNS1, ATRNS1 | ribonuclease 1 | chr2:873714-874667 FORWARD LENGTH=230
10	Prupe.1G275900	0.005549523	0.028694535			AT1G69580.1	Symbols: | Homeodomain-like superfamily protein | chr1:26172127-26173612 FORWARD LENGTH=336
8	Prupe.1G276000	0.019825433	0.00184101			AT5G39660.2	Symbols: CDF2 | cycling DOF factor 2 | chr5:15878920-15880712 FORWARD LENGTH=457
6	Prupe.1G276600	0.034050999	0.010394032			AT2G03060.2	Symbols: AGL30 | AGAMOUS-like 30 | chr2:901614-903569 FORWARD LENGTH=386
1	Prupe.1G039500	0.021052811	0.01622356			AT1G65660.1	Symbols: SMP1 | Pre-mRNA splicing Prp18-interacting factor | chr1:24418295-24421231 REVERSE LENGTH=535
6	Prupe.1G277000	0.031627151	0.009995449			AT5G64130.1	Symbols: | cAMP-regulated phosphoprotein 19-related protein | chr5:25664547-25665339 REVERSE LENGTH=115
7	Prupe.1G277500	0.01496128	0.0000388			AT1G69490.1	Symbols: NAP, ANAC029, ATNAP | NAC-like, activated by AP3/PI | chr1:26122233-26123222 FORWARD LENGTH=268
9	Prupe.1G039600	0.001738802	0.054667525			AT4G14380.1	Symbols: | unknown protein; Has 22 Blast hits to 22 proteins in 8 species: Archae - 0; Bacteria - 0; Metazoa - 1; Fungi - 1; Plants - 18; Viruses - 0; Other Eukaryotes - 2 (source: NCBI BLink). | chr4:8285815-8286417 FORWARD LENGTH=200
1	Prupe.1G278200	0.025409815	0.00871739			AT5G15310.1	Symbols: ATMYB16, ATMIXTA, MYB16 | myb domain protein 16 | chr5:4974894-4976106 FORWARD LENGTH=326
9	Prupe.1G278500	0.0000978	0.009792352			AT2G03220.1	Symbols: FT1, ATFUT1, ATFT1, MUR2 | fucosyltransferase 1 | chr2:970401-972353 REVERSE LENGTH=558
3	Prupe.1G278700	0.0000364	0.0000711			AT1G14040.1	Symbols: | EXS (ERD1/XPR1/SYG1) family protein | chr1:4810488-4814543 FORWARD LENGTH=813
3	Prupe.1G278800	0.001494872	0.000190397			AT1G14040.1	Symbols: | EXS (ERD1/XPR1/SYG1) family protein | chr1:4810488-4814543 FORWARD LENGTH=813
7	Prupe.1G279900	0.023385442	0.001085917			AT1G69440.1	Symbols: AGO7, ZIP | Argonaute family protein | chr1:26101565-26105016 REVERSE LENGTH=990
9	Prupe.1G281200	0.011719042	0.032023925			AT1G69380.1	Symbols: | Protein of unknown function (DUF155) | chr1:26081729-26083431 REVERSE LENGTH=373
10	Prupe.1G281300	0.021309164	0.006402968			AT2G03350.1	Symbols: | Protein of unknown function, DUF538 | chr2:1019733-1021071 REVERSE LENGTH=179
1	Prupe.1G281400	0.023074205	0.008277016			AT1G69370.1	Symbols: CM3, cm-3 | chorismate mutase 3 | chr1:26080098-26081559 FORWARD LENGTH=316
1	Prupe.1G281500	0.026500094	0.010828942			AT2G03360.1	Symbols: | Glycosyltransferase family 61 protein | chr2:1022287-1024273 REVERSE LENGTH=451
7	Prupe.1G281800	0.023555936	0.013410016			AT2G03380.1	Symbols: | Pentatricopeptide repeat (PPR) superfamily protein | chr2:1028292-1030361 FORWARD LENGTH=689
6	Prupe.1G282200	0.033605082	0.000175102			AT2G03420.1	Symbols: | unknown protein; Has 38 Blast hits to 38 proteins in 17 species: Archae - 0; Bacteria - 0; Metazoa - 0; Fungi - 0; Plants - 38; Viruses - 0; Other Eukaryotes - 0 (source: NCBI BLink). | chr2:1035100-1035937 REVERSE LENGTH=170
4	Prupe.1G282300	0.013651537	0.000639386			AT3G16520.3	Symbols: UGT88A1 | UDP-glucosyl transferase 88A1 | chr3:5619355-5620833 REVERSE LENGTH=462
3	Prupe.1G282500	0.001037245	0.00000583			AT2G03440.1	Symbols: NRP1, ATNRP1 | nodulin-related protein 1 | chr2:1039409-1039972 REVERSE LENGTH=187
9	Prupe.1G282800	0.003978873	0.019962865			AT5G61250.1	Symbols: AtGUS1, GUS1 | glucuronidase 1 | chr5:24632294-24634597 REVERSE LENGTH=539
10	Prupe.1G283000	0.027306785	0.021705619			AT5G61240.1	Symbols: | Leucine-rich repeat (LRR) family protein | chr5:24629485-24631958 FORWARD LENGTH=326
7	Prupe.1G283400	0.018000891	0.032796312			AT3G29320.1	Symbols: | Glycosyl transferase, family 35 | chr3:11252871-11257587 FORWARD LENGTH=962
1	Prupe.1G284200	0.019833121	0.009475076			NA	NA
10	Prupe.1G284300	0.017325616	0.019246329			AT5G15490.1	Symbols: | UDP-glucose 6-dehydrogenase family protein | chr5:5027872-5029314 REVERSE LENGTH=480
1	Prupe.1G284400	0.029160746	0.006571269			NA	NA
6	Prupe.1G284700	0.036288381	0.012780706			AT1G26520.1	Symbols: | Cobalamin biosynthesis CobW-like protein | chr1:9163448-9165594 REVERSE LENGTH=374
9	Prupe.1G284900	0.003341753	0.056995188			AT1G69490.1	Symbols: NAP, ANAC029, ATNAP | NAC-like, activated by AP3/PI | chr1:26122233-26123222 FORWARD LENGTH=268
6	Prupe.1G285000	0.025778399	0.019889738			AT1G13870.1	Symbols: DRL1, AtKTI12 | calmodulin binding;purine nucleotide binding | chr1:4747437-4748345 REVERSE LENGTH=302
10	Prupe.1G285800	0.000731268	0.044871058			AT1G26480.1	Symbols: GRF12, GF14 IOTA | general regulatory factor 12 | chr1:9156573-9157845 REVERSE LENGTH=268
8	Prupe.1G286500	0.023988892	0.013459694			AT2G03510.1	Symbols: | SPFH/Band 7/PHB domain-containing membrane-associated protein family | chr2:1066717-1068934 FORWARD LENGTH=356
10	Prupe.1G286900	0.004391494	0.057667821			AT1G10380.1	Symbols: | Putative membrane lipoprotein | chr1:3400706-3402110 FORWARD LENGTH=305
9	Prupe.1G287100	0.001364256	0.043190567			AT1G13750.1	Symbols: | Purple acid phosphatases superfamily protein | chr1:4715490-4718091 REVERSE LENGTH=613
7	Prupe.1G287600	0.002909598	0.022503593			AT4G15010.2	Symbols: | Mitochondrial substrate carrier family protein | chr4:8573125-8574864 REVERSE LENGTH=378
8	Prupe.1G288000	0.012219228	0.018220714			AT1G13740.1	Symbols: AFP2 | ABI five binding protein 2 | chr1:4713969-4715158 FORWARD LENGTH=348
1	Prupe.1G288100	0.023132994	0.007941227			AT5G60980.2	Symbols: | Nuclear transport factor 2 (NTF2) family protein with RNA binding (RRM-RBD-RNP motifs) domain | chr5:24543988-24546027 FORWARD LENGTH=460
8	Prupe.1G289100	0.01108708	0.007767551			AT1G69210.1	Symbols: | Uncharacterised protein family UPF0090 | chr1:26018583-26020058 REVERSE LENGTH=305
1	Prupe.1G289200	0.021273979	0.002415935			AT1G13700.1	Symbols: PGL1 | 6-phosphogluconolactonase 1 | chr1:4694475-4695600 REVERSE LENGTH=268
7	Prupe.1G289300	0.01303582	0.007571253			AT1G69200.1	Symbols: FLN2 | fructokinase-like 2 | chr1:26016018-26018365 FORWARD LENGTH=616
4	Prupe.1G289600	0.012966287	0.043186349			AT5G15650.1	Symbols: RGP2, ATRGP2 | reversibly glycosylated polypeptide 2 | chr5:5092203-5094093 FORWARD LENGTH=360
1	Prupe.1G289700	0.024981615	0.017576158			AT1G26340.1	Symbols: B5 #6, ATCB5-A, CB5-A | cytochrome B5 isoform A | chr1:9113992-9114755 FORWARD LENGTH=135
4	Prupe.1G040400	0.010722805	0.00166541			AT1G04430.2	Symbols: | S-adenosyl-L-methionine-dependent methyltransferases superfamily protein | chr1:1198860-1201301 FORWARD LENGTH=623
6	Prupe.1G289900	0.002031086	0.008890108			n/a	n/a
7	Prupe.1G290100	0.00195437	0.057179632			AT1G69180.1	Symbols: CRC | Plant-specific transcription factor YABBY family protein | chr1:26007734-26008940 REVERSE LENGTH=181
9	Prupe.1G290500	0.000648233	0.049987136			AT5G15800.1	Symbols: SEP1, AGL2 | K-box region and MADS-box transcription factor family protein | chr5:5151594-5153767 REVERSE LENGTH=251
7	Prupe.1G290600	0.008752431	0.04436993			AT1G69120.1	Symbols: AP1, AGL7 | K-box region and MADS-box transcription factor family protein | chr1:25982576-25986102 REVERSE LENGTH=256
7	Prupe.1G290900	0.01172945	0.005089872			AT1G69070.1	Symbols: | FUNCTIONS IN: molecular_function unknown; INVOLVED IN: biological_process unknown; LOCATED IN: cellular_component unknown; EXPRESSED IN: 23 plant structures; EXPRESSED DURING: 13 growth stages; CONTAINS InterPro DOMAIN/s: Nop14-like protein (InterPro:IPR007276); Has 69842 Blast hits to 35213 proteins in 1572 species: Archae - 363; Bacteria - 20593; Metazoa - 20851; Fungi - 8010; Plants…
9	Prupe.1G291100	0.000117504	0.034813491			AT2G26710.1	Symbols: BAS1, CYP734A1, CYP72B1 | Cytochrome P450 superfamily protein | chr2:11380700-11383413 FORWARD LENGTH=520
9	Prupe.1G291200	0.01698791	0.004632149			AT2G26710.1	Symbols: BAS1, CYP734A1, CYP72B1 | Cytochrome P450 superfamily protein | chr2:11380700-11383413 FORWARD LENGTH=520
8	Prupe.1G292100	0.01728785	0.002807406			AT3G14630.1	Symbols: CYP72A9 | cytochrome P450, family 72, subfamily A, polypeptide 9 | chr3:4917498-4919409 FORWARD LENGTH=508
8	Prupe.1G292400	0.017448482	0.002618442			AT3G14630.1	Symbols: CYP72A9 | cytochrome P450, family 72, subfamily A, polypeptide 9 | chr3:4917498-4919409 FORWARD LENGTH=508
8	Prupe.1G292500	0.018856551	0.006717442			AT3G14630.1	Symbols: CYP72A9 | cytochrome P450, family 72, subfamily A, polypeptide 9 | chr3:4917498-4919409 FORWARD LENGTH=508
7	Prupe.1G292800	0.022216404	0.0000404			AT3G14630.1	Symbols: CYP72A9 | cytochrome P450, family 72, subfamily A, polypeptide 9 | chr3:4917498-4919409 FORWARD LENGTH=508
6	Prupe.1G294500	0.000586508	0.000242414			n/a	n/a
7	Prupe.1G294700	0.0000557	0.0000706			n/a	n/a
5	Prupe.1G294800	0.008480698	0.016029721			n/a	n/a
6	Prupe.1G294900	0.023264018	0.002786781			n/a	n/a
4	Prupe.1G295200	0.011734244	0.009077951			AT1G13635.2	Symbols: | DNA glycosylase superfamily protein | chr1:4674248-4675784 FORWARD LENGTH=311
1	Prupe.1G295300	0.024752162	0.025077177			AT5G03490.1	Symbols: | UDP-Glycosyltransferase superfamily protein | chr5:871550-872947 FORWARD LENGTH=465
4	Prupe.1G295500	0.00000583	0.002060526			AT3G30380.2	Symbols: | alpha/beta-Hydrolases superfamily protein | chr3:11974424-11976571 FORWARD LENGTH=377
8	Prupe.1G296000	0.022844275	0.000201608			AT2G26710.1	Symbols: BAS1, CYP734A1, CYP72B1 | Cytochrome P450 superfamily protein | chr2:11380700-11383413 FORWARD LENGTH=520
6	Prupe.1G296100	0.028056067	0.013394267			AT2G26710.1	Symbols: BAS1, CYP734A1, CYP72B1 | Cytochrome P450 superfamily protein | chr2:11380700-11383413 FORWARD LENGTH=520
8	Prupe.1G296300	0.025401147	0.00000513			AT2G26710.1	Symbols: BAS1, CYP734A1, CYP72B1 | Cytochrome P450 superfamily protein | chr2:11380700-11383413 FORWARD LENGTH=520
8	Prupe.1G296600	0.032537597	0.012266379			AT2G26710.1	Symbols: BAS1, CYP734A1, CYP72B1 | Cytochrome P450 superfamily protein | chr2:11380700-11383413 FORWARD LENGTH=520
7	Prupe.1G296800	0.019009771	0.001901416			NA	NA
7	Prupe.1G296900	0.031198187	0.015622309			AT2G26710.1	Symbols: BAS1, CYP734A1, CYP72B1 | Cytochrome P450 superfamily protein | chr2:11380700-11383413 FORWARD LENGTH=520
7	Prupe.1G297000	0.014172966	0.003942301			NA	NA
6	Prupe.1G297400	0.01110085	0.00000466			NA	NA
8	Prupe.1G298400	0.001007631	0.000886729			AT3G49780.1	Symbols: ATPSK4, ATPSK3 (FORMER SYMBOL), PSK4 | phytosulfokine 4 precursor | chr3:18465750-18466254 FORWARD LENGTH=79
7	Prupe.1G298500	0.017505068	0.006825122			AT1G26230.1	Symbols: | TCP-1/cpn60 chaperonin family protein | chr1:9072388-9075272 REVERSE LENGTH=611
4	Prupe.1G299300	0.004694407	0.006725885			AT5G16000.1	Symbols: NIK1 | NSP-interacting kinase 1 | chr5:5224264-5227003 FORWARD LENGTH=638
7	Prupe.1G299500	0.004672953	0.058946948			AT3G25570.2	Symbols: | Adenosylmethionine decarboxylase family protein | chr3:9287413-9288462 REVERSE LENGTH=349
7	Prupe.1G299600	0.005748758	0.055505853			AT3G02468.1	Symbols: CPuORF9 | conserved peptide upstream open reading frame 9 | chr3:509815-510068 FORWARD LENGTH=52
2	Prupe.1G300000	0.004722323	0.002630086			AT1G13520.1	Symbols: | Protein of unknown function (DUF1262) | chr1:4631857-4633223 REVERSE LENGTH=387
2	Prupe.1G300100	0.001186391	0.003966116			AT1G13530.1	Symbols: | Protein of unknown function (DUF1262) | chr1:4633740-4635129 REVERSE LENGTH=385
6	Prupe.1G300700	0.018655893	0.000374527			AT5G03500.3	Symbols: | Mediator complex, subunit Med7 | chr5:876673-877660 REVERSE LENGTH=168
9	Prupe.1G301000	0.000479656	0.022147781			AT3G43430.1	Symbols: | RING/U-box superfamily protein | chr3:15354758-15355261 REVERSE LENGTH=167
9	Prupe.1G301300	0.004053892	0.007695097			AT3G25597.1	Symbols: | unknown protein; LOCATED IN: endomembrane system; BEST Arabidopsis thaliana protein match is: unknown protein (TAIR:AT1G26140.1); Has 35333 Blast hits to 34131 proteins in 2444 species: Archae - 798; Bacteria - 22429; Metazoa - 974; Fungi - 991; Plants - 531; Viruses - 0; Other Eukaryotes - 9610 (source: NCBI BLink). | chr3:9306103-9306585 FORWARD LENGTH=160
10	Prupe.1G301700	0.011733464	0.004235332			NA	NA
4	Prupe.1G302100	0.001380955	0.024158977			NA	NA
1	Prupe.1G302700	0.018856492	0.015406788			AT1G68750.1	Symbols: ATPPC4, PPC4 | phosphoenolpyruvate carboxylase 4 | chr1:25822942-25828104 REVERSE LENGTH=1032
1	Prupe.1G302800	0.023318796	0.015841328			AT1G68760.1	Symbols: ATNUDT1, ATNUDX1, NUDX1 | nudix hydrolase 1 | chr1:25829090-25829607 FORWARD LENGTH=147
1	Prupe.1G304000	0.022627317	0.000571751			AT1G26100.1	Symbols: | Cytochrome b561/ferric reductase transmembrane protein family | chr1:9022716-9024081 REVERSE LENGTH=236
9	Prupe.1G304200	0.011222554	0.023330926			AT3G25690.2	Symbols: CHUP1 | Hydroxyproline-rich glycoprotein family protein | chr3:9354061-9357757 FORWARD LENGTH=1004
10	Prupe.1G304300	0.002206233	0.029391431			AT1G26090.1	Symbols: | P-loop containing nucleoside triphosphate hydrolases superfamily protein | chr1:9020509-9022619 FORWARD LENGTH=455
10	Prupe.1G304800	0.00165543	0.004065182			AT3G25700.1	Symbols: | Eukaryotic aspartyl protease family protein | chr3:9358937-9360295 FORWARD LENGTH=452
9	Prupe.1G041800	0.0000702	0.031978097			AT4G28556.1	Symbols: RIC7 | PAK-box/P21-Rho-binding family protein | chr4:14114754-14115795 FORWARD LENGTH=216
4	Prupe.1G305400	0.020355409	0.022376872			AT1G13245.1	Symbols: RTFL17, DVL4 | ROTUNDIFOLIA like 17 | chr1:4525852-4525977 REVERSE LENGTH=41
6	Prupe.1G305500	0.032175089	0.002101669			AT1G68830.1	Symbols: STN7 | STT7 homolog STN7 | chr1:25872654-25875473 REVERSE LENGTH=562
1	Prupe.1G305600	0.03211806	0.000562316			AT1G13250.1	Symbols: GATL3 | galacturonosyltransferase-like 3 | chr1:4528965-4530002 REVERSE LENGTH=345
1	Prupe.1G305700	0.019890901	0.003811113			AT1G25570.1	Symbols: | Di-glucose binding protein with Leucine-rich repeat domain | chr1:8992183-8995430 REVERSE LENGTH=628
9	Prupe.1G305900	0.006723848	0.03479592			AT1G25560.1	Symbols: TEM1, EDF1 | AP2/B3 transcription factor family protein | chr1:8981891-8982976 REVERSE LENGTH=361
6	Prupe.1G306000	0.030818494	0.00053778			AT1G13270.1	Symbols: MAP1C, MAP1B | methionine aminopeptidase 1B | chr1:4544999-4547155 FORWARD LENGTH=369
5	Prupe.1G306400	0.005512918	0.00431506			AT1G29700.1	Symbols: | Metallo-hydrolase/oxidoreductase superfamily protein | chr1:10385196-10386906 REVERSE LENGTH=350
6	Prupe.1G306600	0.026965559	0.010816546			AT1G25540.1	Symbols: PFT1 | phytochrome and flowering time regulatory protein (PFT1) | chr1:8969392-8974446 REVERSE LENGTH=836
10	Prupe.1G306700	0.007450499	0.051198752			AT1G25530.1	Symbols: | Transmembrane amino acid transporter family protein | chr1:8964827-8967391 REVERSE LENGTH=440
1	Prupe.1G306800	0.033745323	0.005215378			AT1G68660.1	Symbols: | Ribosomal protein L12/ ATP-dependent Clp protease adaptor protein ClpS family protein | chr1:25778058-25779083 REVERSE LENGTH=159
9	Prupe.1G306900	0.000226056	0.056910651			AT1G25520.1	Symbols: | Uncharacterized protein family (UPF0016) | chr1:8962324-8964173 FORWARD LENGTH=230
10	Prupe.1G307100	0.002185482	0.019728449			AT1G25510.1	Symbols: | Eukaryotic aspartyl protease family protein | chr1:8959372-8960823 REVERSE LENGTH=483
5	Prupe.1G307400	0.018134254	0.004460882			n/a	n/a
10	Prupe.1G308300	0.032803646	0.00074427			AT3G18440.1	Symbols: AtALMT9, ALMT9 | aluminum-activated malate transporter 9 | chr3:6328181-6330652 FORWARD LENGTH=598
7	Prupe.1G308400	0.011710074	0.041028413			AT3G25805.1	Symbols: | unknown protein; Has 98 Blast hits to 98 proteins in 45 species: Archae - 0; Bacteria - 51; Metazoa - 0; Fungi - 0; Plants - 43; Viruses - 0; Other Eukaryotes - 4 (source: NCBI BLink). | chr3:9426354-9428169 REVERSE LENGTH=335
3	Prupe.1G308600	0.003728577	0.000186447			AT1G13340.1	Symbols: | Regulator of Vps4 activity in the MVB pathway protein | chr1:4569622-4571043 REVERSE LENGTH=409
1	Prupe.1G308800	0.026368987	0.000298265			AT3G25855.1	Symbols: | Copper transport protein family | chr3:9459608-9460267 REVERSE LENGTH=112
10	Prupe.1G308900	0.018377903	0.00936007			n/a	n/a
10	Prupe.1G309100	0.014424569	0.04559957			AT3G25860.1	Symbols: LTA2, PLE2 | 2-oxoacid dehydrogenases acyltransferase family protein | chr3:9460632-9462585 FORWARD LENGTH=480
7	Prupe.1G309300	0.032894446	0.008796555			AT1G68570.1	Symbols: | Major facilitator superfamily protein | chr1:25746811-25750110 FORWARD LENGTH=596
3	Prupe.1G042200	0.002280357	0.01012667			AT3G23400.1	Symbols: FIB4 | Plastid-lipid associated protein PAP / fibrillin family protein | chr3:8376636-8378225 REVERSE LENGTH=284
6	Prupe.1G310000	0.01383442	0.006705657			AT1G68552.1	Symbols: CPuORF53 | conserved peptide upstream open reading frame 53 | chr1:25726880-25727235 REVERSE LENGTH=87
6	Prupe.1G310100	0.019599517	0.002398321			AT1G68550.2	Symbols: | Integrase-type DNA-binding superfamily protein | chr1:25725810-25726784 REVERSE LENGTH=324
9	Prupe.1G310300	0.000166663	0.015498387			AT1G68540.1	Symbols: | NAD(P)-binding Rossmann-fold superfamily protein | chr1:25720066-25721282 FORWARD LENGTH=321
6	Prupe.1G310800	0.029506174	0.011503083			AT1G55170.1	Symbols: | unknown protein; BEST Arabidopsis thaliana protein match is: unknown protein (TAIR:AT3G14750.1); Has 13439 Blast hits to 8993 proteins in 828 species: Archae - 344; Bacteria - 1469; Metazoa - 6958; Fungi - 1008; Plants - 683; Viruses - 29; Other Eukaryotes - 2948 (source: NCBI BLink). | chr1:20580578-20581706 FORWARD LENGTH=283
8	Prupe.1G311400	0.027452934	0.024866493			AT5G38420.1	Symbols: | Ribulose bisphosphate carboxylase (small chain) family protein | chr5:15381203-15381978 REVERSE LENGTH=181
6	Prupe.1G311500	0.035368171	0.004688634			AT1G68500.1	Symbols: | unknown protein; BEST Arabidopsis thaliana protein match is: unknown protein (TAIR:AT1G25422.1); Has 16 Blast hits to 16 proteins in 6 species: Archae - 0; Bacteria - 0; Metazoa - 0; Fungi - 0; Plants - 16; Viruses - 0; Other Eukaryotes - 0 (source: NCBI BLink). | chr1:25702041-25702322 FORWARD LENGTH=93
7	Prupe.1G311800	0.006157453	0.052017159			AT3G25920.1	Symbols: RPL15 | ribosomal protein L15 | chr3:9491268-9492558 REVERSE LENGTH=277
1	Prupe.1G042400	0.012125044	0.0000898			AT3G23410.1	Symbols: ATFAO3, FAO3 | fatty alcohol oxidase 3 | chr3:8382860-8386024 FORWARD LENGTH=746
10	Prupe.1G312100	0.017335088	0.019364668			AT1G77420.1	Symbols: | alpha/beta-Hydrolases superfamily protein | chr1:29093641-29095442 FORWARD LENGTH=382
1	Prupe.1G312300	0.009041822	0.002507328			AT1G13410.1	Symbols: | Tetratricopeptide repeat (TPR)-like superfamily protein | chr1:4601526-4603174 FORWARD LENGTH=474
9	Prupe.1G312500	0.001351398	0.02732811			AT1G68450.1	Symbols: | VQ motif-containing protein | chr1:25661721-25662179 REVERSE LENGTH=152
2	Prupe.1G002800	0.006578479	0.000738455			AT1G04780.1	Symbols: | Ankyrin repeat family protein | chr1:1340891-1342965 REVERSE LENGTH=664
1	Prupe.1G313000	0.027407572	0.022685051			AT1G68300.1	Symbols: | Adenine nucleotide alpha hydrolases-like superfamily protein | chr1:25598518-25599261 REVERSE LENGTH=160
1	Prupe.1G313100	0.020436547	0.00231842			AT1G68260.1	Symbols: | Thioesterase superfamily protein | chr1:25585976-25587601 REVERSE LENGTH=190
7	Prupe.1G313300	0.017413249	0.000103404			AT1G68320.1	Symbols: MYB62, AtMYB62, BW62B, BW62C | myb domain protein 62 | chr1:25603842-25604884 FORWARD LENGTH=286
1	Prupe.1G313600	0.029573024	0.007394017			AT1G68330.1	Symbols: | unknown protein; BEST Arabidopsis thaliana protein match is: unknown protein (TAIR:AT1G48780.1); Has 155 Blast hits to 147 proteins in 23 species: Archae - 0; Bacteria - 0; Metazoa - 19; Fungi - 3; Plants - 126; Viruses - 0; Other Eukaryotes - 7 (source: NCBI BLink). | chr1:25611242-25612048 FORWARD LENGTH=268
1	Prupe.1G314400	0.02084546	0.022148476			AT1G25375.1	Symbols: | Metallo-hydrolase/oxidoreductase superfamily protein | chr1:8900279-8903220 REVERSE LENGTH=524
9	Prupe.1G314600	0.000957758	0.009699923			AT1G68390.1	Symbols: | Core-2/I-branching beta-1,6-N-acetylglucosaminyltransferase family protein | chr1:25642838-25645484 FORWARD LENGTH=408
6	Prupe.1G316100	0.029956265	0.018002566			AT2G01260.1	Symbols: | Protein of unknown function (DUF789) | chr2:135494-137504 REVERSE LENGTH=369
10	Prupe.1G316400	0.011404543	0.016903336			AT3G18280.1	Symbols: | Bifunctional inhibitor/lipid-transfer protein/seed storage 2S albumin superfamily protein | chr3:6267102-6267392 FORWARD LENGTH=96
7	Prupe.1G316600	0.022785138	0.003809199			NA	NA
8	Prupe.1G316700	0.018425031	0.006289216			n/a	n/a
6	Prupe.1G317200	0.013923653	0.036879923			AT1G49540.1	Symbols: ELP2, AtELP2 | elongator protein 2 | chr1:18333767-18337382 REVERSE LENGTH=838
6	Prupe.1G317300	0.00742214	0.021331003			AT2G01190.1	Symbols: | Octicosapeptide/Phox/Bem1p family protein | chr2:115023-117296 FORWARD LENGTH=720
1	Prupe.1G317400	0.034066524	0.00000879			AT3G02600.2	Symbols: LPP3, ATLPP3 | lipid phosphate phosphatase 3 | chr3:551534-554411 FORWARD LENGTH=333
8	Prupe.1G317700	0.012461598	0.00278471			n/a	n/a
2	Prupe.1G317800	0.005518321	0.001152713			AT2G01170.1	Symbols: BAT1 | bidirectional amino acid transporter 1 | chr2:102364-104462 REVERSE LENGTH=516
8	Prupe.1G319200	0.018815701	0.00538919			AT1G15100.1	Symbols: RHA2A | RING-H2 finger A2A | chr1:5193703-5194170 REVERSE LENGTH=155
3	Prupe.1G319400	0.005871789	0.002419099			AT1G72390.1	Symbols: | CONTAINS InterPro DOMAIN/s: Spt20 family (InterPro:IPR021950); Has 8778 Blast hits to 7244 proteins in 477 species: Archae - 6; Bacteria - 326; Metazoa - 4198; Fungi - 1506; Plants - 923; Viruses - 22; Other Eukaryotes - 1797 (source: NCBI BLink). | chr1:27245455-27251218 FORWARD LENGTH=1325
4	Prupe.1G042800	0.014312982	0.008845942			AT3G18450.1	Symbols: | PLAC8 family protein | chr3:6331229-6332118 REVERSE LENGTH=184
8	Prupe.1G320000	0.031797324	0.002496926			AT2G01110.1	Symbols: APG2, UNE3, PGA2, TATC | Sec-independent periplasmic protein translocase | chr2:83786-85088 REVERSE LENGTH=340
9	Prupe.1G320200	0.013019385	0.001401225			AT1G71140.1	Symbols: | MATE efflux family protein | chr1:26824762-26826748 FORWARD LENGTH=485
7	Prupe.1G320400	0.030573528	0.0000684			AT1G15170.1	Symbols: | MATE efflux family protein | chr1:5220690-5222756 FORWARD LENGTH=481
1	Prupe.1G320500	0.007098493	0.0000766			AT5G52450.1	Symbols: | MATE efflux family protein | chr5:21289042-21291749 REVERSE LENGTH=486
1	Prupe.1G322200	0.028563347	0.00246888			AT2G01290.1	Symbols: RPI2 | ribose-5-phosphate isomerase 2 | chr2:149192-149989 REVERSE LENGTH=265
6	Prupe.1G322700	0.028702232	0.020321142			AT1G71080.1	Symbols: | RNA polymerase II transcription elongation factor | chr1:26809987-26811645 REVERSE LENGTH=326
1	Prupe.1G323100	0.029637383	0.012239602			AT1G23000.1	Symbols: | Heavy metal transport/detoxification superfamily protein | chr1:8143614-8144865 FORWARD LENGTH=358
1	Prupe.1G323400	0.024791154	0.00000015			AT4G38620.1	Symbols: ATMYB4, MYB4 | myb domain protein 4 | chr4:18053866-18054876 FORWARD LENGTH=282
9	Prupe.1G324900	0.000325855	0.030615467			AT1G70940.1	Symbols: PIN3, ATPIN3 | Auxin efflux carrier family protein | chr1:26743170-26745871 FORWARD LENGTH=640
4	Prupe.1G043300	0.013554259	0.00831982			AT3G18450.1	Symbols: | PLAC8 family protein | chr3:6331229-6332118 REVERSE LENGTH=184
4	Prupe.1G325800	0.005785928	0.023697844			AT5G08780.1	Symbols: | winged-helix DNA-binding transcription factor family protein | chr5:2856782-2858810 FORWARD LENGTH=457
6	Prupe.1G326000	0.023956237	0.000126362			AT2G01460.1	Symbols: | P-loop containing nucleoside triphosphate hydrolases superfamily protein | chr2:206136-211765 FORWARD LENGTH=955
10	Prupe.1G326200	0.000702731	0.049022266			AT1G23090.1	Symbols: AST91, SULTR3;3 | sulfate transporter 91 | chr1:8185238-8188954 REVERSE LENGTH=631
9	Prupe.1G326400	0.000864746	0.043514589			AT1G23100.1	Symbols: | GroES-like family protein | chr1:8195867-8196336 FORWARD LENGTH=97
4	Prupe.1G043400	0.011120439	0.006412501			AT3G18470.1	Symbols: | PLAC8 family protein | chr3:6335000-6335698 REVERSE LENGTH=133
9	Prupe.1G326600	0.000106425	0.032366594			AT2G01480.1	Symbols: | O-fucosyltransferase family protein | chr2:216980-220341 FORWARD LENGTH=567
1	Prupe.1G327100	0.005429051	0.00324843			AT2G01510.1	Symbols: | Tetratricopeptide repeat (TPR)-like superfamily protein | chr2:230752-232506 REVERSE LENGTH=584
7	Prupe.1G327300	0.020239151	0.016416487			AT4G14060.1	Symbols: | Polyketide cyclase/dehydrase and lipid transport superfamily protein | chr4:8107405-8108158 FORWARD LENGTH=151
4	Prupe.1G327400	0.007555573	0.00293331			AT1G70840.1	Symbols: MLP31 | MLP-like protein 31 | chr1:26713170-26714014 REVERSE LENGTH=171
7	Prupe.1G327700	0.017305566	0.003533579			AT4G14060.1	Symbols: | Polyketide cyclase/dehydrase and lipid transport superfamily protein | chr4:8107405-8108158 FORWARD LENGTH=151
1	Prupe.1G327800	0.008373763	0.000978731			AT5G65860.2	Symbols: | ankyrin repeat family protein | chr5:26347706-26348686 REVERSE LENGTH=326
4	Prupe.1G328500	0.003071536	0.003724641			AT1G70840.1	Symbols: MLP31 | MLP-like protein 31 | chr1:26713170-26714014 REVERSE LENGTH=171
1	Prupe.1G328800	0.034374067	0.000165166			AT1G70830.3	Symbols: MLP28 | MLP-like protein 28 | chr1:26710203-26711395 REVERSE LENGTH=201
1	Prupe.1G329000	0.027271498	0.0000799			AT1G70830.3	Symbols: MLP28 | MLP-like protein 28 | chr1:26710203-26711395 REVERSE LENGTH=201
8	Prupe.1G329100	0.009449527	0.002681945			AT5G47740.1	Symbols: | Adenine nucleotide alpha hydrolases-like superfamily protein | chr5:19338688-19339683 FORWARD LENGTH=244
8	Prupe.1G329300	0.017820847	0.002555662			AT1G70810.1	Symbols: | Calcium-dependent lipid-binding (CaLB domain) family protein | chr1:26704207-26705091 FORWARD LENGTH=165
7	Prupe.1G329400	0.020724326	0.024060188			AT1G70782.1	Symbols: CPuORF28 | conserved peptide upstream open reading frame 28 | chr1:26696093-26696245 REVERSE LENGTH=50
7	Prupe.1G329500	0.019538411	0.026427721			AT1G70780.1	Symbols: | unknown protein; FUNCTIONS IN: molecular_function unknown; INVOLVED IN: biological_process unknown; LOCATED IN: mitochondrion; EXPRESSED IN: sperm cell, male gametophyte, pollen tube; EXPRESSED DURING: L mature pollen stage, M germinated pollen stage; BEST Arabidopsis thaliana protein match is: unknown protein (TAIR:AT1G23150.1); Has 143 Blast hits to 143 proteins in 17 species: Archae…
8	Prupe.1G330000	0.017974727	0.021986416			AT1G70760.1	Symbols: CRR23 | inorganic carbon transport protein-related | chr1:26687267-26688201 FORWARD LENGTH=191
3	Prupe.1G043700	0.000923044	0.000644672			AT1G50180.1	Symbols: | NB-ARC domain-containing disease resistance protein | chr1:18584235-18587136 FORWARD LENGTH=857
8	Prupe.1G330500	0.00065815	0.04897411			AT1G70740.1	Symbols: | Protein kinase superfamily protein | chr1:26673847-26675687 REVERSE LENGTH=425
1	Prupe.1G330900	0.03235768	0.003586936			AT2G01610.1	Symbols: | Plant invertase/pectin methylesterase inhibitor superfamily protein | chr2:274124-274792 REVERSE LENGTH=222
10	Prupe.1G331000	0.007557015	0.025815855			AT1G70710.1	Symbols: ATGH9B1, CEL1, GH9B1 | glycosyl hydrolase 9B1 | chr1:26659356-26662962 REVERSE LENGTH=492
10	Prupe.1G331900	0.019580847	0.022566534			AT2G01660.1	Symbols: PDLP6 | plasmodesmata-located protein 6 | chr2:290973-292496 REVERSE LENGTH=288
4	Prupe.1G333400	0.023175412	0.020043627			AT1G24880.1	Symbols: | UDP-3-O-acyl N-acetylglycosamine deacetylase family protein | chr1:8776028-8783586 FORWARD LENGTH=369
7	Prupe.1G333600	0.007231682	0.011836522			AT2G01730.1	Symbols: ATCPSF73-II, EDA26, CPSF73-II | cleavage and polyadenylation specificity factor 73 kDa subunit-II | chr2:320597-323845 FORWARD LENGTH=613
1	Prupe.1G333700	0.027061466	0.000784132			AT1G68060.1	Symbols: ATMAP70-1, MAP70-1 | microtubule-associated proteins 70-1 | chr1:25511392-25514226 REVERSE LENGTH=622
4	Prupe.1G333800	0.008665302	0.021510709			AT2G01740.1	Symbols: | Tetratricopeptide repeat (TPR)-like superfamily protein | chr2:326136-327815 REVERSE LENGTH=559
10	Prupe.1G333900	0.02213159	0.028154812			AT1G14830.1	Symbols: ADL1C, ADL5, DRP1C, DL1C | DYNAMIN-like 1C | chr1:5107699-5111470 REVERSE LENGTH=614
7	Prupe.1G334000	0.012180458	0.01694441			AT1G68050.1	Symbols: ADO3, FKF1 | flavin-binding, kelch repeat, f box 1 | chr1:25508737-25510697 FORWARD LENGTH=619
10	Prupe.1G334400	0.006817467	0.04270049			AT1G14810.1	Symbols: | semialdehyde dehydrogenase family protein | chr1:5102684-5104633 REVERSE LENGTH=375
6	Prupe.1G335100	0.020326096	0.03852654			AT1G67970.1	Symbols: AT-HSFA8, HSFA8 | heat shock transcription factor A8 | chr1:25484844-25486313 REVERSE LENGTH=374
7	Prupe.1G335200	0.028196784	0.013448651			AT2G01770.1	Symbols: VIT1, ATVIT1 | vacuolar iron transporter 1 | chr2:334775-336425 REVERSE LENGTH=250
8	Prupe.1G336600	0.009857574	0.032508148			AT1G14740.1	Symbols: | Protein of unknown function (DUF1423) | chr1:5075450-5077732 REVERSE LENGTH=733
1	Prupe.1G337000	0.029406574	0.000873455			AT1G14720.1	Symbols: XTR2, EXGT-A2, ATXTH28, XTH28 | xyloglucan endotransglucosylase/hydrolase 28 | chr1:5066806-5068466 REVERSE LENGTH=332
10	Prupe.1G337100	0.011081381	0.052366902			AT1G25220.1	Symbols: ASB1, TRP4, WEI7 | anthranilate synthase beta subunit 1 | chr1:8837430-8839478 REVERSE LENGTH=276
9	Prupe.1G337600	0.012616976	0.008813272			AT1G14700.1	Symbols: PAP3, ATPAP3 | purple acid phosphatase 3 | chr1:5058680-5060988 FORWARD LENGTH=366
9	Prupe.1G339000	0.001759385	0.026138747			AT1G59960.1	Symbols: | NAD(P)-linked oxidoreductase superfamily protein | chr1:22071410-22073067 REVERSE LENGTH=326
4	Prupe.1G339200	0.016444571	0.031411592			AT2G01980.1	Symbols: SOS1, ATSOS1, ATNHX7 | sodium proton exchanger, putative (NHX7) (SOS1) | chr2:457070-463145 FORWARD LENGTH=1146
6	Prupe.1G339400	0.024590946	0.015686708			AT2G30070.1	Symbols: ATKT1, ATKT1P, ATKUP1, KUP1, KT1 | potassium transporter 1 | chr2:12835097-12838466 FORWARD LENGTH=712
4	Prupe.1G339600	0.017616036	0.012484189			AT1G14630.1	Symbols: | unknown protein; BEST Arabidopsis thaliana protein match is: unknown protein (TAIR:AT2G01990.1); Has 125 Blast hits to 123 proteins in 14 species: Archae - 0; Bacteria - 0; Metazoa - 0; Fungi - 0; Plants - 125; Viruses - 0; Other Eukaryotes - 0 (source: NCBI BLink). | chr1:5019995-5021445 FORWARD LENGTH=226
7	Prupe.1G339800	0.012624494	0.001592167			AT4G17260.1	Symbols: | Lactate/malate dehydrogenase family protein | chr4:9674057-9675309 FORWARD LENGTH=353
9	Prupe.1G339900	0.000942328	0.022453424			AT2G02010.1	Symbols: GAD4 | glutamate decarboxylase 4 | chr2:474375-476495 REVERSE LENGTH=493
10	Prupe.1G340400	0.011330614	0.047881704			AT2G02050.1	Symbols: | NADH-ubiquinone oxidoreductase B18 subunit, putative | chr2:490024-490335 FORWARD LENGTH=103
6	Prupe.1G340600	0.022419119	0.016462872			AT1G09290.1	Symbols: | unknown protein; Has 73 Blast hits to 71 proteins in 26 species: Archae - 0; Bacteria - 0; Metazoa - 5; Fungi - 11; Plants - 54; Viruses - 0; Other Eukaryotes - 3 (source: NCBI BLink). | chr1:3001682-3003715 REVERSE LENGTH=348
1	Prupe.1G341100	0.025009581	0.010214963			AT2G02070.1	Symbols: AtIDD5, IDD5 | indeterminate(ID)-domain 5 | chr2:505523-509154 FORWARD LENGTH=602
6	Prupe.1G341200	0.021818841	0.006687185			AT2G02090.1	Symbols: CHR19, CHA19, ETL1 | SNF2 domain-containing protein / helicase domain-containing protein | chr2:523481-526884 FORWARD LENGTH=763
2	Prupe.1G343100	0.011696648	0.005822442			AT2G37790.1	Symbols: | NAD(P)-linked oxidoreductase superfamily protein | chr2:15838838-15840752 FORWARD LENGTH=314
8	Prupe.1G343200	0.019719163	0.019275182			AT2G02220.1	Symbols: ATPSKR1, PSKR1 | phytosulfokin receptor 1 | chr2:584098-587124 REVERSE LENGTH=1008
8	Prupe.1G343300	0.018904255	0.007267381			AT2G02220.1	Symbols: ATPSKR1, PSKR1 | phytosulfokin receptor 1 | chr2:584098-587124 REVERSE LENGTH=1008
1	Prupe.1G343600	0.026881092	0.000631772			AT1G10850.1	Symbols: | Leucine-rich repeat protein kinase family protein | chr1:3612228-3614343 FORWARD LENGTH=663
4	Prupe.1G343700	0.023127453	0.02451113			AT4G21215.1	Symbols: | unknown protein; Has 35333 Blast hits to 34131 proteins in 2444 species: Archae - 798; Bacteria - 22429; Metazoa - 974; Fungi - 991; Plants - 531; Viruses - 0; Other Eukaryotes - 9610 (source: NCBI BLink). | chr4:11310890-11313421 REVERSE LENGTH=197
6	Prupe.1G343900	0.021438543	0.007383221			AT3G01440.1	Symbols: PQL1, PQL2 | PsbQ-like 1 | chr3:168478-169407 FORWARD LENGTH=220
9	Prupe.1G344200	0.008760308	0.003580187			n/a	n/a
6	Prupe.1G045200	0.035830571	0.004001584			AT2G33435.1	Symbols: | RNA-binding (RRM/RBD/RNP motifs) family protein | chr2:14166037-14169492 FORWARD LENGTH=979
3	Prupe.1G344900	0.000000114	0.002163199			AT3G19850.1	Symbols: | Phototropic-responsive NPH3 family protein | chr3:6898383-6901157 REVERSE LENGTH=554
6	Prupe.1G345100	0.020923515	0.01677809			AT3G19840.1	Symbols: ATPRP40C, PRP40C | pre-mRNA-processing protein 40C | chr3:6891228-6897227 FORWARD LENGTH=835
6	Prupe.1G345500	0.02092663	0.028288335			AT5G36120.1	Symbols: CCB3, YLMG3, atylmg3 | cofactor assembly, complex C (B6F) | chr5:14198679-14199203 REVERSE LENGTH=174
9	Prupe.1G345700	0.012014955	0.009352872			AT1G68040.1	Symbols: | S-adenosyl-L-methionine-dependent methyltransferases superfamily protein | chr1:25502876-25505224 FORWARD LENGTH=363
7	Prupe.1G345800	0.02003502	0.004337261			AT3G19780.2	Symbols: | LOCATED IN: endomembrane system; CONTAINS InterPro DOMAIN/s: Protein of unknown function DUF179 (InterPro:IPR003774), Thioredoxin fold (InterPro:IPR012335), Thioredoxin-like fold (InterPro:IPR012336); BEST Arabidopsis thaliana protein match is: Protein of unknown function (DUF179) (TAIR:AT1G33780.1). | chr3:6870238-6874677 FORWARD LENGTH=1058
1	Prupe.1G346200	0.027185079	0.0000202			AT1G65730.1	Symbols: YSL7 | YELLOW STRIPE like 7 | chr1:24442639-24446122 FORWARD LENGTH=688
4	Prupe.1G346400	0.015763017	0.036951879			AT4G23660.2	Symbols: AtPPT1, PPT1 | polyprenyltransferase 1 | chr4:12328086-12331359 REVERSE LENGTH=407
4	Prupe.1G346500	0.000934195	0.010652853			AT4G23660.2	Symbols: AtPPT1, PPT1 | polyprenyltransferase 1 | chr4:12328086-12331359 REVERSE LENGTH=407
1	Prupe.1G346600	0.024484372	0.010692461			AT5G16570.1	Symbols: GLN1;4 | glutamine synthetase 1;4 | chr5:5421898-5424523 REVERSE LENGTH=356
1	Prupe.1G346900	0.019876576	0.003696788			AT1G48930.1	Symbols: AtGH9C1, GH9C1 | glycosyl hydrolase 9C1 | chr1:18101782-18104587 REVERSE LENGTH=627
7	Prupe.1G347100	0.009452462	0.051630707			AT5G23120.1	Symbols: HCF136 | photosystem II stability/assembly factor, chloroplast (HCF136) | chr5:7778154-7780463 FORWARD LENGTH=403
9	Prupe.1G045600	0.001462396	0.048476728			AT5G46050.1	Symbols: ATPTR3, PTR3 | peptide transporter 3 | chr5:18675062-18679071 REVERSE LENGTH=582
1	Prupe.1G348000	0.030169149	0.010006945			AT5G23190.1	Symbols: CYP86B1 | cytochrome P450, family 86, subfamily B, polypeptide 1 | chr5:7803478-7805659 REVERSE LENGTH=559
1	Prupe.1G045700	0.014112706	0.008755491			AT2G33420.1	Symbols: | Protein of unknown function (DUF810) | chr2:14158782-14162304 FORWARD LENGTH=1039
9	Prupe.1G348300	0.000282141	0.047460863			AT5G23210.1	Symbols: SCPL34 | serine carboxypeptidase-like 34 | chr5:7810892-7814837 FORWARD LENGTH=499
1	Prupe.1G348500	0.023272044	0.017472171			AT5G23230.1	Symbols: NIC2 | nicotinamidase 2 | chr5:7826005-7826601 REVERSE LENGTH=198
10	Prupe.1G348900	0.021249947	0.010315718			AT5G08335.1	Symbols: ATSTE14B, ATICMTB, ICMTB | Isoprenylcysteine carboxyl methyltransferase (ICMT) family | chr5:2683012-2683605 FORWARD LENGTH=197
10	Prupe.1G349100	0.010015671	0.045090806			AT3G19960.1	Symbols: ATM1 | myosin 1 | chr3:6949787-6956736 FORWARD LENGTH=1166
6	Prupe.1G349200	0.029907535	0.014189512			AT5G08340.1	Symbols: | Nucleotidylyl transferase superfamily protein | chr5:2683901-2685604 FORWARD LENGTH=367
9	Prupe.1G349300	0.001659638	0.03992254			AT3G19970.1	Symbols: | alpha/beta-Hydrolases superfamily protein | chr3:6959644-6961367 FORWARD LENGTH=434
1	Prupe.1G350500	0.010791399	0.025821415			AT3G20015.1	Symbols: | Eukaryotic aspartyl protease family protein | chr3:6978746-6980158 REVERSE LENGTH=470
6	Prupe.1G351400	0.03285752	0.005464883			AT3G52350.1	Symbols: | D111/G-patch domain-containing protein | chr3:19409606-19410148 REVERSE LENGTH=180
6	Prupe.1G045900	0.027393211	0.019999031			AT4G14300.1	Symbols: | RNA-binding (RRM/RBD/RNP motifs) family protein | chr4:8231179-8232785 FORWARD LENGTH=411
6	Prupe.1G352300	0.033085519	0.007079669			AT5G08400.2	Symbols: | Protein of unknown function (DUF3531) | chr5:2707225-2708911 REVERSE LENGTH=300
7	Prupe.1G352600	0.002904472	0.043679111			AT5G08410.1	Symbols: FTRA2 | ferredoxin/thioredoxin reductase subunit A (variable subunit) 2 | chr5:2709974-2710528 REVERSE LENGTH=184
6	Prupe.1G352800	0.025650132	0.023155183			AT3G45890.1	Symbols: RUS1 | Protein of unknown function, DUF647 | chr3:16871697-16874100 FORWARD LENGTH=608
10	Prupe.1G046200	0.003193976	0.028656567			AT2G33385.2	Symbols: arpc2b | actin-related protein C2B | chr2:14147604-14149769 REVERSE LENGTH=374
7	Prupe.1G353100	0.036840975	0.006196975			AT5G38520.1	Symbols: | alpha/beta-Hydrolases superfamily protein | chr5:15421605-15423234 FORWARD LENGTH=362
9	Prupe.1G353700	0.008363362	0.050698121			AT5G42340.1	Symbols: PUB15 | Plant U-Box 15 | chr5:16928086-16930367 REVERSE LENGTH=660
9	Prupe.1G354100	0.001242827	0.04393608			AT5G24530.1	Symbols: DMR6 | 2-oxoglutarate (2OG) and Fe(II)-dependent oxygenase superfamily protein | chr5:8378964-8383154 FORWARD LENGTH=341
1	Prupe.1G046400	0.023868997	0.014744908			AT1G80550.1	Symbols: | Pentatricopeptide repeat (PPR) superfamily protein | chr1:30285358-30286704 REVERSE LENGTH=448
6	Prupe.1G354600	0.024453251	0.001896861			AT5G42310.1	Symbols: | Pentatricopeptide repeat (PPR-like) superfamily protein | chr5:16915860-16918238 FORWARD LENGTH=709
9	Prupe.1G354900	0.001540398	0.032238864			AT1G42430.1	Symbols: | unknown protein; BEST Arabidopsis thaliana protein match is: unknown protein (TAIR:AT3G55760.3); Has 186 Blast hits to 143 proteins in 47 species: Archae - 0; Bacteria - 23; Metazoa - 14; Fungi - 6; Plants - 87; Viruses - 0; Other Eukaryotes - 56 (source: NCBI BLink). | chr1:15891512-15894322 FORWARD LENGTH=426
7	Prupe.1G046500	0.016671893	0.005698652			AT2G05620.1	Symbols: PGR5 | proton gradient regulation 5 | chr2:2081204-2081687 REVERSE LENGTH=133
8	Prupe.1G355600	0.022679031	0.004220785			AT1G50250.1	Symbols: FTSH1 | FTSH protease 1 | chr1:18614398-18616930 REVERSE LENGTH=716
9	Prupe.1G355700	0.000168162	0.022016415			AT1G76210.1	Symbols: | Arabidopsis protein of unknown function (DUF241) | chr1:28595202-28595882 REVERSE LENGTH=226
7	Prupe.1G356000	0.004077194	0.00690906			AT1G47670.1	Symbols: | Transmembrane amino acid transporter family protein | chr1:17536834-17539486 REVERSE LENGTH=519
6	Prupe.1G356100	0.030344074	0.0000204			AT1G47670.1	Symbols: | Transmembrane amino acid transporter family protein | chr1:17536834-17539486 REVERSE LENGTH=519
7	Prupe.1G356400	0.022937475	0.01607982			n/a	n/a
7	Prupe.1G356500	0.014977191	0.013713421			AT2G38010.1	Symbols: | Neutral/alkaline non-lysosomal ceramidase | chr2:15906862-15909867 FORWARD LENGTH=757
6	Prupe.1G356900	0.035595184	0.001200919			AT2G44270.1	Symbols: ROL5 | repressor of lrx1 | chr2:18298078-18300153 REVERSE LENGTH=355
7	Prupe.1G357300	0.030206149	0.013172737			AT1G76150.1	Symbols: ECH2, ATECH2 | enoyl-CoA hydratase 2 | chr1:28575236-28577637 REVERSE LENGTH=309
1	Prupe.1G357500	0.019266704	0.003632332			AT1G76140.1	Symbols: | Prolyl oligopeptidase family protein | chr1:28571187-28574852 FORWARD LENGTH=795
1	Prupe.1G357700	0.020539514	0.004093895			AT1G76140.1	Symbols: | Prolyl oligopeptidase family protein | chr1:28571187-28574852 FORWARD LENGTH=795
7	Prupe.1G357800	0.011907265	0.01143933			AT1G76130.1	Symbols: ATAMY2, AMY2 | alpha-amylase-like 2 | chr1:28561647-28563914 FORWARD LENGTH=413
10	Prupe.1G358500	0.003326753	0.045008856			AT2G47730.1	Symbols: ATGSTF8, ATGSTF5, GST6, GSTF8 | glutathione S-transferase phi 8 | chr2:19558213-19559266 FORWARD LENGTH=263
4	Prupe.1G046800	0.00000596	0.035494366			AT4G26740.1	Symbols: ATS1, CLO1, ATPXG1 | seed gene 1 | chr4:13473791-13475278 REVERSE LENGTH=245
8	Prupe.1G358800	0.001375551	0.044535553			AT4G38470.1	Symbols: | ACT-like protein tyrosine kinase family protein | chr4:17999432-18003551 FORWARD LENGTH=575
10	Prupe.1G359100	0.023277547	0.0000112			AT2G16990.2	Symbols: | Major facilitator superfamily protein | chr2:7383194-7387783 FORWARD LENGTH=456
9	Prupe.1G046900	0.019849875	0.001281457			AT1G04040.1	Symbols: | HAD superfamily, subfamily IIIB acid phosphatase | chr1:1042564-1043819 REVERSE LENGTH=271
3	Prupe.1G359400	0.000000647	0.00051993			AT1G76070.1	Symbols: | unknown protein; FUNCTIONS IN: molecular_function unknown; INVOLVED IN: biological_process unknown; LOCATED IN: plasma membrane; EXPRESSED IN: 8 plant structures; EXPRESSED DURING: LP.04 four leaves visible, 4 anthesis, petal differentiation and expansion stage; BEST Arabidopsis thaliana protein match is: unknown protein (TAIR:AT1G20310.1); Has 66 Blast hits to 66 proteins in 15 specie…
1	Prupe.1G360000	0.015183985	0.015883395			AT1G20230.1	Symbols: | Pentatricopeptide repeat (PPR) superfamily protein | chr1:7009570-7011852 FORWARD LENGTH=760
4	Prupe.1G360100	0.004812298	0.016456409			AT1G76040.2	Symbols: CPK29 | calcium-dependent protein kinase 29 | chr1:28537743-28540448 FORWARD LENGTH=561
9	Prupe.1G360300	0.0000503	0.011241654			AT5G42200.1	Symbols: | RING/U-box superfamily protein | chr5:16860523-16861014 FORWARD LENGTH=163
9	Prupe.1G360400	0.000540792	0.05340199			AT1G76020.1	Symbols: | Thioredoxin superfamily protein | chr1:28532243-28533542 REVERSE LENGTH=225
1	Prupe.1G360900	0.033670546	0.002528491			AT4G39330.1	Symbols: ATCAD9, CAD9 | cinnamyl alcohol dehydrogenase 9 | chr4:18291268-18292772 FORWARD LENGTH=360
7	Prupe.1G361500	0.006227849	0.016289009			AT1G11320.1	Symbols: | unknown protein; FUNCTIONS IN: molecular_function unknown; INVOLVED IN: biological_process unknown; LOCATED IN: mitochondrion, plastid; EXPRESSED IN: 7 plant structures; EXPRESSED DURING: C globular stage, F mature embryo stage, petal differentiation and expansion stage, E expanded cotyledon stage, D bilateral stage; Has 46 Blast hits to 46 proteins in 14 species: Archae - 0; Bacteria …
7	Prupe.1G047100	0.013760282	0.001650175			AT3G04380.1	Symbols: SUVR4, SDG31 | SET-domain containing protein lysine methyltransferase family protein | chr3:1161602-1164539 FORWARD LENGTH=492
4	Prupe.1G361800	0.01470515	0.009486185			AT1G75880.2	Symbols: | SGNH hydrolase-type esterase superfamily protein | chr1:28490564-28492298 FORWARD LENGTH=374
9	Prupe.1G362000	0.004670075	0.000436505			AT1G75900.1	Symbols: | GDSL-like Lipase/Acylhydrolase superfamily protein | chr1:28499179-28500943 FORWARD LENGTH=364
1	Prupe.1G362100	0.032244476	0.001880876			AT1G75900.1	Symbols: | GDSL-like Lipase/Acylhydrolase superfamily protein | chr1:28499179-28500943 FORWARD LENGTH=364
1	Prupe.1G363000	0.026656762	0.001909136			AT1G27940.1	Symbols: PGP13 | P-glycoprotein 13 | chr1:9733597-9738129 REVERSE LENGTH=1245
9	Prupe.1G363100	0.000569852	0.048643088			n/a	n/a
9	Prupe.1G047300	0.001445503	0.050264542			AT2G33360.1	Symbols: | Protein of unknown function (DUF3527) | chr2:14140901-14142870 FORWARD LENGTH=603
10	Prupe.1G363300	0.004573842	0.040573529			AT1G75820.1	Symbols: CLV1, FAS3, FLO5, ATCLV1 | Leucine-rich receptor-like protein kinase family protein | chr1:28463631-28466652 REVERSE LENGTH=980
9	Prupe.1G363800	0.0000461	0.001666347			AT1G75810.1	Symbols: | unknown protein; FUNCTIONS IN: molecular_function unknown; INVOLVED IN: biological_process unknown; LOCATED IN: endomembrane system; EXPRESSED IN: 24 plant structures; EXPRESSED DURING: 15 growth stages; Has 13 Blast hits to 13 proteins in 5 species: Archae - 0; Bacteria - 0; Metazoa - 0; Fungi - 0; Plants - 13; Viruses - 0; Other Eukaryotes - 0 (source: NCBI BLink). | chr1:28461747-28…
7	Prupe.1G364200	0.012866742	0.007143257			AT1G75800.1	Symbols: | Pathogenesis-related thaumatin superfamily protein | chr1:28458889-28460447 FORWARD LENGTH=330
5	Prupe.1G364400	0.000183315	0.011600774			AT2G17880.1	Symbols: | Chaperone DnaJ-domain superfamily protein | chr2:7767176-7767658 REVERSE LENGTH=160
3	Prupe.1G364500	0.006863513	0.0073443			AT1G30755.1	Symbols: | Protein of unknown function (DUF668) | chr1:10905991-10908773 REVERSE LENGTH=615
7	Prupe.1G364900	0.012134934	0.001388653			n/a	n/a
6	Prupe.1G365000	0.022258979	0.00036783			AT5G11600.1	Symbols: | unknown protein; FUNCTIONS IN: molecular_function unknown; INVOLVED IN: biological_process unknown; LOCATED IN: chloroplast; EXPRESSED IN: 20 plant structures; EXPRESSED DURING: 11 growth stages; BEST Arabidopsis thaliana protein match is: unknown protein (TAIR:AT1G19990.1); Has 1807 Blast hits to 1807 proteins in 277 species: Archae - 0; Bacteria - 0; Metazoa - 736; Fungi - 347; Plant…
5	Prupe.1G365100	0.005029847	0.0000941			AT5G42146.1	Symbols: | unknown protein; Has 98 Blast hits to 98 proteins in 12 species: Archae - 0; Bacteria - 0; Metazoa - 0; Fungi - 0; Plants - 98; Viruses - 0; Other Eukaryotes - 0 (source: NCBI BLink). | chr5:16844405-16844818 FORWARD LENGTH=137
1	Prupe.1G365200	0.017061855	0.010714066			AT3G10530.1	Symbols: | Transducin/WD40 repeat-like superfamily protein | chr3:3286277-3288670 FORWARD LENGTH=536
4	Prupe.1G365500	0.010849629	0.039846456			AT4G15563.1	Symbols: | unknown protein; Has 36 Blast hits to 36 proteins in 12 species: Archae - 0; Bacteria - 0; Metazoa - 0; Fungi - 0; Plants - 36; Viruses - 0; Other Eukaryotes - 0 (source: NCBI BLink). | chr4:8891771-8892348 FORWARD LENGTH=167
6	Prupe.1G365700	0.025352805	0.00000000933			AT2G18420.1	Symbols: | Gibberellin-regulated family protein | chr2:7993861-7994334 FORWARD LENGTH=94
10	Prupe.1G366100	0.004807572	0.048040373			AT1G75720.2	Symbols: | Plant protein of unknown function (DUF827) | chr1:28434648-28435321 REVERSE LENGTH=193
1	Prupe.1G366300	0.009755248	0.010751797			AT1G75710.1	Symbols: | C2H2-like zinc finger protein | chr1:28428806-28431128 FORWARD LENGTH=462
1	Prupe.1G366500	0.033547971	0.008375354			AT4G19210.1	Symbols: ATRLI2, RLI2 | RNAse l inhibitor protein 2 | chr4:10501906-10504776 FORWARD LENGTH=605
7	Prupe.1G366800	0.014289618	0.010516239			AT1G47870.1	Symbols: E2FC, ATE2F2, ATE2FC | winged-helix DNA-binding transcription factor family protein | chr1:17634937-17637557 FORWARD LENGTH=396
6	Prupe.1G367100	0.03285093	0.008186803			AT4G31790.2	Symbols: | Tetrapyrrole (Corrin/Porphyrin) Methylases | chr4:15377479-15378530 FORWARD LENGTH=277
1	Prupe.1G367300	0.022280334	0.001843094			AT2G24960.2	Symbols: | unknown protein; FUNCTIONS IN: molecular_function unknown; INVOLVED IN: biological_process unknown; LOCATED IN: cellular_component unknown; EXPRESSED IN: 21 plant structures; EXPRESSED DURING: 12 growth stages; BEST Arabidopsis thaliana protein match is: unknown protein (TAIR:AT4G02210.2); Has 30201 Blast hits to 17322 proteins in 780 species: Archae - 12; Bacteria - 1396; Metazoa - 17…
7	Prupe.1G367500	0.01019605	0.029807878			AT2G28305.1	Symbols: LOG1, ATLOG1 | Putative lysine decarboxylase family protein | chr2:12081186-12084307 FORWARD LENGTH=213
6	Prupe.1G367600	0.034264563	0.002884584			AT1G75660.1	Symbols: XRN3, AtXRN3 | 5&amp;apos;-3&amp;apos; exoribonuclease 3 | chr1:28408289-28414825 FORWARD LENGTH=1020
1	Prupe.1G047600	0.023518646	0.00054216			AT2G05590.2	Symbols: | TLD-domain containing nucleolar protein | chr2:2067196-2068951 FORWARD LENGTH=303
1	Prupe.1G367800	0.018860216	0.000755508			AT1G75580.1	Symbols: | SAUR-like auxin-responsive protein family | chr1:28377530-28377856 FORWARD LENGTH=108
1	Prupe.1G368000	0.022324972	0.0000183			AT1G47900.2	Symbols: | Plant protein of unknown function (DUF869) | chr1:17647340-17651035 REVERSE LENGTH=1052
1	Prupe.1G368600	0.020202475	0.003134221			AT3G01130.2	Symbols: | unknown protein; FUNCTIONS IN: molecular_function unknown; INVOLVED IN: biological_process unknown; EXPRESSED IN: male gametophyte, pollen tube; EXPRESSED DURING: M germinated pollen stage; BEST Arabidopsis thaliana protein match is: unknown protein (TAIR:AT5G15320.1); Has 64 Blast hits to 64 proteins in 11 species: Archae - 0; Bacteria - 0; Metazoa - 0; Fungi - 0; Plants - 64; Viruses…
10	Prupe.1G369700	0.026944809	0.003626069			AT1G75620.1	Symbols: | glyoxal oxidase-related protein | chr1:28394951-28396594 REVERSE LENGTH=547
2	Prupe.1G370200	0.0000577	0.000130974			AT4G24160.1	Symbols: | alpha/beta-Hydrolases superfamily protein | chr4:12539871-12542210 FORWARD LENGTH=418
10	Prupe.1G370600	0.033229561	0.0000423			AT1G05150.1	Symbols: | Calcium-binding tetratricopeptide family protein | chr1:1484280-1486706 REVERSE LENGTH=808
8	Prupe.1G370700	0.016755797	0.027138752			AT3G49990.1	Symbols: | unknown protein; Has 1524 Blast hits to 1298 proteins in 225 species: Archae - 9; Bacteria - 84; Metazoa - 474; Fungi - 184; Plants - 98; Viruses - 17; Other Eukaryotes - 658 (source: NCBI BLink). | chr3:18532492-18534000 REVERSE LENGTH=502
10	Prupe.1G370900	0.001853038	0.048552078			AT1G75550.1	Symbols: | glycine-rich protein | chr1:28369437-28369940 REVERSE LENGTH=167
6	Prupe.1G371100	0.03485414	0.014427328			AT1G75540.1	Symbols: STH2 | salt tolerance homolog2 | chr1:28366059-28367398 FORWARD LENGTH=331
4	Prupe.1G371400	0.011097816	0.012097155			AT4G39080.1	Symbols: VHA-A3 | vacuolar proton ATPase A3 | chr4:18209513-18214752 FORWARD LENGTH=821
7	Prupe.1G371600	0.023497111	0.021426805			AT4G39090.1	Symbols: RD19, RD19A | Papain family cysteine protease | chr4:18215826-18217326 REVERSE LENGTH=368
6	Prupe.1G371700	0.031859635	0.017423074			AT1G75510.1	Symbols: | Transcription initiation factor IIF, beta subunit | chr1:28347254-28348629 REVERSE LENGTH=261
1	Prupe.1G372100	0.004151804	0.0000267			AT1G75490.1	Symbols: | Integrase-type DNA-binding superfamily protein | chr1:28336045-28336665 FORWARD LENGTH=206
8	Prupe.1G372200	0.019611561	0.024365937			AT5G18570.1	Symbols: EMB269, ATOBGC, CPSAR1 | GTP1/OBG family protein | chr5:6171839-6174823 REVERSE LENGTH=681
10	Prupe.1G372800	0.006092652	0.036822958			AT4G36360.1	Symbols: BGAL3 | beta-galactosidase 3 | chr4:17176840-17181143 REVERSE LENGTH=856
10	Prupe.1G372900	0.000859007	0.017539547			AT1G19715.1	Symbols: | Mannose-binding lectin superfamily protein | chr1:6816934-6819432 REVERSE LENGTH=595
1	Prupe.1G373300	0.01223333	0.006880441			AT1G75450.1	Symbols: CKX5, ATCKX5, ATCKX6 | cytokinin oxidase 5 | chr1:28315248-28318064 REVERSE LENGTH=540
6	Prupe.1G373400	0.010658449	0.006743652			AT1G45110.1	Symbols: | Tetrapyrrole (Corrin/Porphyrin) Methylases | chr1:17052572-17054546 FORWARD LENGTH=343
6	Prupe.1G373900	0.035215391	0.000680506			AT5G57960.1	Symbols: | GTP-binding protein, HflX | chr5:23463133-23466481 REVERSE LENGTH=540
9	Prupe.1G374000	0.000418168	0.037516887			AT1G44970.1	Symbols: | Peroxidase superfamily protein | chr1:17002237-17003563 FORWARD LENGTH=346
10	Prupe.1G374200	0.026822516	0.010979323			AT1G35180.1	Symbols: | TRAM, LAG1 and CLN8 (TLC) lipid-sensing domain containing protein | chr1:12877230-12878644 REVERSE LENGTH=231
6	Prupe.1G048100	0.025744438	0.016877478			AT4G13330.1	Symbols: | S-adenosyl-L-methionine-dependent methyltransferases superfamily protein | chr4:7754248-7755837 REVERSE LENGTH=428
1	Prupe.1G374800	0.011471514	0.005515257			AT1G27620.1	Symbols: | HXXXD-type acyl-transferase family protein | chr1:9608444-9610432 FORWARD LENGTH=442
4	Prupe.1G375300	0.004018318	0.014313713			AT3G50940.1	Symbols: | P-loop containing nucleoside triphosphate hydrolases superfamily protein | chr3:18934086-18935528 FORWARD LENGTH=451
1	Prupe.1G375500	0.028830366	0.020209613			n/a	n/a
4	Prupe.1G375600	0.017507232	0.020076685			AT1G22100.1	Symbols: | Inositol-pentakisphosphate 2-kinase family protein | chr1:7798023-7800030 REVERSE LENGTH=441
7	Prupe.1G048300	0.01900663	0.005288581			AT1G04520.1	Symbols: PDLP2 | plasmodesmata-located protein 2 | chr1:1231852-1233787 FORWARD LENGTH=307
6	Prupe.1G376000	0.022871136	0.000680064			AT1G19610.1	Symbols: LCR78, PDF1.4 | Arabidopsis defensin-like protein | chr1:6781674-6782024 REVERSE LENGTH=78
7	Prupe.1G376200	0.026995351	0.006152049			AT1G27680.1	Symbols: APL2 | ADPGLC-PPase large subunit | chr1:9631630-9634450 FORWARD LENGTH=518
6	Prupe.1G376300	0.022854895	0.017671763			AT5G66460.1	Symbols: MAN7, AtMAN7 | Glycosyl hydrolase superfamily protein | chr5:26538911-26540837 REVERSE LENGTH=431
1	Prupe.1G376400	0.017494984	0.00855999			AT5G42800.1	Symbols: DFR, TT3, M318 | dihydroflavonol 4-reductase | chr5:17164296-17165864 REVERSE LENGTH=382
10	Prupe.1G377300	0.034404058	0.005961979			AT4G39230.1	Symbols: | NmrA-like negative transcriptional regulator family protein | chr4:18266024-18267604 REVERSE LENGTH=308
6	Prupe.1G377400	0.016458202	0.02059639			AT1G19530.1	Symbols: | unknown protein; FUNCTIONS IN: molecular_function unknown; INVOLVED IN: N-terminal protein myristoylation, anaerobic respiration; LOCATED IN: cellular_component unknown; EXPRESSED IN: leaf apex, inflorescence meristem, hypocotyl, root, flower; EXPRESSED DURING: petal differentiation and expansion stage; Has 47 Blast hits to 47 proteins in 13 species: Archae - 0; Bacteria - 0; Metazoa -…
10	Prupe.1G377800	0.004144721	0.045650861			AT1G75260.1	Symbols: | oxidoreductases, acting on NADH or NADPH | chr1:28247854-28249395 FORWARD LENGTH=513
1	Prupe.1G378300	0.019410121	0.014207744			AT4G19010.1	Symbols: | AMP-dependent synthetase and ligase family protein | chr4:10411715-10414221 REVERSE LENGTH=566
10	Prupe.1G378600	0.015447968	0.037127662			AT1G19440.1	Symbols: KCS4 | 3-ketoacyl-CoA synthase 4 | chr1:6729119-6730669 FORWARD LENGTH=516
9	Prupe.1G379000	0.007746136	0.04352739			AT1G75210.1	Symbols: | HAD-superfamily hydrolase, subfamily IG, 5&amp;apos;-nucleotidase | chr1:28223990-28228751 FORWARD LENGTH=642
8	Prupe.1G379600	0.01724835	0.000281652			n/a	n/a
7	Prupe.1G379800	0.030955722	0.006111596			AT1G75170.2	Symbols: | Sec14p-like phosphatidylinositol transfer family protein | chr1:28214405-28215686 FORWARD LENGTH=296
1	Prupe.1G380100	0.022777909	0.025605042			NA	NA
1	Prupe.1G380200	0.015591896	0.000345462			AT5G42710.1	Symbols: | unknown protein; Has 1807 Blast hits to 1807 proteins in 277 species: Archae - 0; Bacteria - 0; Metazoa - 736; Fungi - 347; Plants - 385; Viruses - 0; Other Eukaryotes - 339 (source: NCBI BLink). | chr5:17125578-17128696 FORWARD LENGTH=807
1	Prupe.1G380300	0.010408594	0.003238064			AT2G16230.1	Symbols: | O-Glycosyl hydrolases family 17 protein | chr2:7035463-7038326 REVERSE LENGTH=503
10	Prupe.1G380600	0.010707272	0.008775344			AT3G46940.1	Symbols: DUT1 | DUTP-PYROPHOSPHATASE-LIKE 1 | chr3:17288367-17288867 REVERSE LENGTH=166
6	Prupe.1G380700	0.016361741	0.036881001			AT5G42950.1	Symbols: | GYF domain-containing protein | chr5:17224436-17231044 FORWARD LENGTH=1714
5	Prupe.1G381800	0.012463671	0.032425669			AT5G66730.1	Symbols: | C2H2-like zinc finger protein | chr5:26641914-26643883 REVERSE LENGTH=500
7	Prupe.1G381900	0.00109659	0.000000714			AT1G75130.1	Symbols: CYP721A1 | cytochrome P450, family 721, subfamily A, polypeptide 1 | chr1:28200073-28201911 REVERSE LENGTH=505
6	Prupe.1G382200	0.013499155	0.000736647			AT1G75100.1	Symbols: JAC1 | J-domain protein required for chloroplast accumulation response 1 | chr1:28191108-28193769 REVERSE LENGTH=651
4	Prupe.1G382300	0.016051404	0.030051943			AT1G47740.2	Symbols: | PPPDE putative thiol peptidase family protein | chr1:17567903-17569035 FORWARD LENGTH=279
6	Prupe.1G383100	0.022303066	0.015081218			AT1G19340.1	Symbols: | Methyltransferase MT-A70 family protein | chr1:6684798-6686798 FORWARD LENGTH=414
7	Prupe.1G049000	0.002327766	0.020010738			AT1G04530.1	Symbols: TPR4 | Tetratricopeptide repeat (TPR)-like superfamily protein | chr1:1234456-1235895 REVERSE LENGTH=310
4	Prupe.1G383300	0.002605931	0.021700371			AT1G19330.2	Symbols: | unknown protein; FUNCTIONS IN: molecular_function unknown; INVOLVED IN: biological_process unknown; LOCATED IN: cellular_component unknown; EXPRESSED IN: 22 plant structures; EXPRESSED DURING: 13 growth stages; BEST Arabidopsis thaliana protein match is: unknown protein (TAIR:AT1G75060.1); Has 145 Blast hits to 145 proteins in 43 species: Archae - 0; Bacteria - 0; Metazoa - 40; Fungi -…
4	Prupe.1G383400	0.012947311	0.000184022			NA	NA
7	Prupe.1G383500	0.011836561	0.00095221			AT5G42610.1	Symbols: | Protein of unknown function (DUF607) | chr5:17062507-17063934 FORWARD LENGTH=293
9	Prupe.1G384100	0.013240075	0.004531851			AT1G19300.1	Symbols: GATL1, PARVUS, GLZ1, ATGATL1 | Nucleotide-diphospho-sugar transferases superfamily protein | chr1:6671451-6672506 REVERSE LENGTH=351
4	Prupe.1G385600	0.001751325	0.009505835			NA	NA
4	Prupe.1G385800	0.018928625	0.034888484			AT1G65430.1	Symbols: ARI8, ATARI8 | IBR domain-containing protein | chr1:24301165-24306159 REVERSE LENGTH=567
8	Prupe.1G385900	0.000566743	0.001068369			AT4G19390.1	Symbols: | Uncharacterised protein family (UPF0114) | chr4:10574903-10576355 REVERSE LENGTH=273
2	Prupe.1G386300	0.004201945	0.001350884			AT5G42650.1	Symbols: AOS, CYP74A, DDE2 | allene oxide synthase | chr5:17097803-17099359 REVERSE LENGTH=518
1	Prupe.1G386400	0.031571155	0.000787497			AT2G23450.1	Symbols: | Protein kinase superfamily protein | chr2:9988926-9991244 REVERSE LENGTH=708
9	Prupe.1G386800	0.007238526	0.035424375			AT4G31940.1	Symbols: CYP82C4 | cytochrome P450, family 82, subfamily C, polypeptide 4 | chr4:15452040-15453966 FORWARD LENGTH=524
9	Prupe.1G386900	0.009706993	0.031271525			AT4G31940.1	Symbols: CYP82C4 | cytochrome P450, family 82, subfamily C, polypeptide 4 | chr4:15452040-15453966 FORWARD LENGTH=524
9	Prupe.1G387000	0.000000368	0.028131964			AT4G31970.1	Symbols: CYP82C2 | cytochrome P450, family 82, subfamily C, polypeptide 2 | chr4:15462408-15464358 FORWARD LENGTH=523
9	Prupe.1G387100	0.017327246	0.003627703			AT4G31940.1	Symbols: CYP82C4 | cytochrome P450, family 82, subfamily C, polypeptide 4 | chr4:15452040-15453966 FORWARD LENGTH=524
9	Prupe.1G387400	0.016366136	0.001998726			AT4G31950.1	Symbols: CYP82C3 | cytochrome P450, family 82, subfamily C, polypeptide 3 | chr4:15455163-15457090 FORWARD LENGTH=512
9	Prupe.1G387500	0.016712191	0.003651142			AT4G31940.1	Symbols: CYP82C4 | cytochrome P450, family 82, subfamily C, polypeptide 4 | chr4:15452040-15453966 FORWARD LENGTH=524
1	Prupe.1G387800	0.030465564	0.003162691			AT5G42630.1	Symbols: KAN4, ATS | Homeodomain-like superfamily protein | chr5:17073997-17075747 REVERSE LENGTH=276
5	Prupe.1G389400	0.008958009	0.001410723			AT2G26510.1	Symbols: PDE135 | Xanthine/uracil permease family protein | chr2:11274118-11277464 FORWARD LENGTH=551
6	Prupe.1G389500	0.0000245	0.02638233			AT4G33300.2	Symbols: ADR1-L1 | ADR1-like 1 | chr4:16051162-16054005 REVERSE LENGTH=816
8	Prupe.1G390200	0.018109567	0.005338858			AT4G09680.1	Symbols: CTC1, ATCTC1 | conserved telomere maintenance component 1 | chr4:6116819-6123017 FORWARD LENGTH=1274
1	Prupe.1G390800	0.023029712	0.000346774			AT5G25190.1	Symbols: | Integrase-type DNA-binding superfamily protein | chr5:8707007-8707655 REVERSE LENGTH=181
1	Prupe.1G391000	0.031237515	0.007085257			AT5G25170.1	Symbols: | PPPDE putative thiol peptidase family protein | chr5:8693257-8694438 FORWARD LENGTH=218
9	Prupe.1G391300	0.010620778	0.012076483			AT4G19810.1	Symbols: | Glycosyl hydrolase family protein with chitinase insertion domain | chr4:10764151-10765753 REVERSE LENGTH=379
1	Prupe.1G391500	0.016098649	0.012657182			AT4G31910.1	Symbols: | HXXXD-type acyl-transferase family protein | chr4:15441125-15443696 FORWARD LENGTH=458
8	Prupe.1G391600	0.01373132	0.036888246			AT2G25170.1	Symbols: PKL, GYM, CHD3, CHR6, SSL2 | chromatin remodeling factor CHD3 (PICKLE) | chr2:10714411-10723763 FORWARD LENGTH=1384
1	Prupe.1G392300	0.030107569	0.000114044			AT4G31890.2	Symbols: | ARM repeat superfamily protein | chr4:15427290-15429049 REVERSE LENGTH=518
7	Prupe.1G392600	0.016528684	0.001652578			NA	NA
6	Prupe.1G392900	0.00851223	0.009636213			AT5G10930.1	Symbols: CIPK5, SnRK3.24 | CBL-interacting protein kinase 5 | chr5:3445569-3446906 REVERSE LENGTH=445
5	Prupe.1G393000	0.0000000304	0.000348899			AT4G31800.1	Symbols: WRKY18, ATWRKY18 | WRKY DNA-binding protein 18 | chr4:15383296-15384812 FORWARD LENGTH=310
9	Prupe.1G393100	0.002185136	0.000806439			AT1G80840.1	Symbols: WRKY40, ATWRKY40 | WRKY DNA-binding protein 40 | chr1:30383834-30385356 FORWARD LENGTH=302
1	Prupe.1G393200	0.013472712	0.000179788			AT2G25050.2	Symbols: | Actin-binding FH2 (Formin Homology) protein | chr2:10654108-10659383 REVERSE LENGTH=1135
4	Prupe.1G393300	0.016503203	0.01159435			AT5G10890.1	Symbols: | myosin heavy chain-related | chr5:3434030-3435067 REVERSE LENGTH=295
1	Prupe.1G393700	0.025065997	0.00243291			n/a	n/a
8	Prupe.1G394700	0.015922388	0.017941931			n/a	n/a
6	Prupe.1G395100	0.027377115	0.017569056			AT5G57870.2	Symbols: eIFiso4G1 | MIF4G domain-containing protein / MA3 domain-containing protein | chr5:23439755-23443433 FORWARD LENGTH=776
6	Prupe.1G395500	0.026481875	0.015811741			AT5G25060.1	Symbols: | RNA recognition motif (RRM)-containing protein | chr5:8634219-8639984 REVERSE LENGTH=946
7	Prupe.1G395800	0.002210582	0.007161225			AT5G25050.1	Symbols: | Major facilitator superfamily protein | chr5:8632022-8633828 FORWARD LENGTH=499
6	Prupe.1G396000	0.024810266	0.014036555			AT5G10790.1	Symbols: UBP22 | ubiquitin-specific protease 22 | chr5:3410638-3412559 FORWARD LENGTH=557
7	Prupe.1G396300	0.028733814	0.017766877			AT4G32140.1	Symbols: | EamA-like transporter family | chr4:15523037-15525195 REVERSE LENGTH=394
9	Prupe.1G396400	0.002617633	0.032126862			AT5G26805.1	Symbols: | unknown protein; BEST Arabidopsis thaliana protein match is: unknown protein (TAIR:AT1G78640.1); Has 35333 Blast hits to 34131 proteins in 2444 species: Archae - 798; Bacteria - 22429; Metazoa - 974; Fungi - 991; Plants - 531; Viruses - 0; Other Eukaryotes - 9610 (source: NCBI BLink). | chr5:9427548-9428018 FORWARD LENGTH=156
1	Prupe.1G396600	0.023540952	0.000424686			AT1G80450.1	Symbols: | VQ motif-containing protein | chr1:30244155-30244688 REVERSE LENGTH=177
1	Prupe.1G396700	0.030475606	0.000194213			AT2G24860.1	Symbols: | DnaJ/Hsp40 cysteine-rich domain superfamily protein | chr2:10587118-10588240 REVERSE LENGTH=144
1	Prupe.1G397000	0.029219667	0.01845643			AT4G33650.2	Symbols: DRP3A | dynamin-related protein 3A | chr4:16161073-16166587 FORWARD LENGTH=809
9	Prupe.1G397100	0.004457887	0.021708543			AT2G24820.1	Symbols: TIC55-II | translocon at the inner envelope membrane of chloroplasts 55-II | chr2:10575038-10576829 FORWARD LENGTH=539
7	Prupe.1G397300	0.010579069	0.00333454			AT4G31770.1	Symbols: ATDBR1, DBR1 | debranching enzyme 1 | chr4:15370296-15372422 REVERSE LENGTH=418
9	Prupe.1G397600	0.000567335	0.046899906			AT5G10770.1	Symbols: | Eukaryotic aspartyl protease family protein | chr5:3403331-3405331 REVERSE LENGTH=474
6	Prupe.1G050500	0.014280152	0.00148579			AT2G05970.1	Symbols: | F-box family protein with a domain of unknown function (DUF295) | chr2:2308651-2309784 REVERSE LENGTH=377
3	Prupe.1G399700	0.0000548	0.0000959			AT2G29110.1	Symbols: ATGLR2.8, GLR2.8 | glutamate receptor 2.8 | chr2:12506880-12510552 REVERSE LENGTH=947
7	Prupe.1G399900	0.009168692	0.00234246			AT2G29120.1	Symbols: ATGLR2.7, GLR2.7 | glutamate receptor 2.7 | chr2:12511479-12515893 REVERSE LENGTH=952
1	Prupe.1G400200	0.009166281	0.028083047			NA	NA
9	Prupe.1G003300	0.020311371	0.019449578			AT2G33150.1	Symbols: PKT3, PED1, KAT2 | peroxisomal 3-ketoacyl-CoA thiolase 3 | chr2:14047814-14050983 REVERSE LENGTH=462
9	Prupe.1G400600	0.004985822	0.008399445			AT2G29120.1	Symbols: ATGLR2.7, GLR2.7 | glutamate receptor 2.7 | chr2:12511479-12515893 REVERSE LENGTH=952
1	Prupe.1G401100	0.014568508	0.000458858			AT4G33160.1	Symbols: | F-box family protein | chr4:15994160-15995533 FORWARD LENGTH=457
1	Prupe.1G401300	0.019354751	0.005706271			AT5G21280.1	Symbols: | hydroxyproline-rich glycoprotein family protein | chr5:7264094-7265514 REVERSE LENGTH=302
6	Prupe.1G402600	0.000909614	0.000441507			AT1G71860.3	Symbols: PTP1, ATPTP1 | protein tyrosine phosphatase 1 | chr1:27026866-27028675 FORWARD LENGTH=340
8	Prupe.1G403100	0.029303567	0.004607344			AT2G26300.1	Symbols: GPA1, GP ALPHA 1, ATGPA1 | G protein alpha subunit 1 | chr2:11198087-11200822 FORWARD LENGTH=383
9	Prupe.1G403200	0.000980265	0.055715593			AT2G26310.1	Symbols: | Chalcone-flavanone isomerase family protein | chr2:11201770-11203919 FORWARD LENGTH=398
10	Prupe.1G404000	0.005204464	0.048532032			AT1G02180.1	Symbols: | ferredoxin-related | chr1:413619-414505 REVERSE LENGTH=226
7	Prupe.1G404900	0.00540498	0.007488666			AT3G14690.1	Symbols: CYP72A15 | cytochrome P450, family 72, subfamily A, polypeptide 15 | chr3:4937410-4939310 FORWARD LENGTH=512
8	Prupe.1G406200	0.012668151	0.003446059			AT4G38470.1	Symbols: | ACT-like protein tyrosine kinase family protein | chr4:17999432-18003551 FORWARD LENGTH=575
4	Prupe.1G406800	0.028531553	0.016649451			AT5G20510.1	Symbols: AL5 | alfin-like 5 | chr5:6939991-6942846 REVERSE LENGTH=260
6	Prupe.1G407200	0.010829116	0.00410128			AT5G12020.1	Symbols: HSP17.6II | 17.6 kDa class II heat shock protein | chr5:3882409-3882876 REVERSE LENGTH=155
6	Prupe.1G050900	0.029744013	0.010142825			AT1G04560.1	Symbols: | AWPM-19-like family protein | chr1:1245070-1245888 FORWARD LENGTH=186
10	Prupe.1G408700	0.004169578	0.054449038			NA	NA
6	Prupe.1G408900	0.00892232	0.00988623			AT2G26200.1	Symbols: | S-adenosyl-L-methionine-dependent methyltransferases superfamily protein | chr2:11152875-11156330 FORWARD LENGTH=565
9	Prupe.1G409400	0.000182213	0.045252336			AT5G11950.2	Symbols: | Putative lysine decarboxylase family protein | chr5:3855072-3856815 FORWARD LENGTH=216
3	Prupe.1G409600	0.0000526	0.011684082			AT1G14560.1	Symbols: | Mitochondrial substrate carrier family protein | chr1:4981300-4983082 FORWARD LENGTH=331
2	Prupe.1G409700	0.000829154	0.00054285			AT4G33050.3	Symbols: EDA39 | calmodulin-binding family protein | chr4:15944604-15946736 REVERSE LENGTH=488
10	Prupe.1G411100	0.005766586	0.040515699			AT2G46210.1	Symbols: | Fatty acid/sphingolipid desaturase | chr2:18977542-18978891 FORWARD LENGTH=449
4	Prupe.1G411500	0.012640047	0.02378527			AT5G11870.2	Symbols: | Alkaline phytoceramidase (aPHC) | chr5:3825720-3827363 FORWARD LENGTH=270
1	Prupe.1G412400	0.026557772	0.001888228			AT2G26070.1	Symbols: RTE1 | Protein of unknown function (DUF778) | chr2:11105741-11106607 REVERSE LENGTH=250
8	Prupe.1G051300	0.026004508	0.00000894			AT3G24310.1	Symbols: MYB305, ATMYB71 | myb domain protein 305 | chr3:8811336-8812330 REVERSE LENGTH=269
1	Prupe.1G413500	0.027363729	0.009296067			AT2G26040.1	Symbols: PYL2, RCAR14 | PYR1-like 2 | chr2:11094832-11095404 REVERSE LENGTH=190
4	Prupe.1G051400	0.014484494	0.006655966			AT3G12770.1	Symbols: MEF22 | mitochondrial editing factor 22 | chr3:4057027-4059193 REVERSE LENGTH=694
2	Prupe.1G414400	0.003430448	0.000200924			AT5G26030.2	Symbols: FC1, FC-I, ATFC-I | ferrochelatase 1 | chr5:9096675-9098752 FORWARD LENGTH=466
1	Prupe.1G414800	0.007325498	0.019668951			AT5G26010.1	Symbols: | Protein phosphatase 2C family protein | chr5:9085512-9087372 REVERSE LENGTH=331
9	Prupe.1G416400	0.003198031	0.009121802			AT5G65790.1	Symbols: ATMYB68, MYB68 | myb domain protein 68 | chr5:26323035-26324385 FORWARD LENGTH=374
8	Prupe.1G416500	0.017211608	0.009779314			AT2G19810.1	Symbols: | CCCH-type zinc finger family protein | chr2:8550419-8551498 FORWARD LENGTH=359
8	Prupe.1G416900	0.008331813	0.003041323			AT3G49680.2	Symbols: ATBCAT-3, BCAT3 | branched-chain aminotransferase 3 | chr3:18422768-18425473 FORWARD LENGTH=411
7	Prupe.1G417100	0.017675442	0.002391825			AT1G10070.2	Symbols: ATBCAT-2, BCAT-2 | branched-chain amino acid transaminase 2 | chr1:3288255-3290164 FORWARD LENGTH=388
9	Prupe.1G417200	0.00157615	0.012641449			AT3G48770.1	Symbols: | DNA binding;ATP binding | chr3:18079261-18086817 REVERSE LENGTH=1899
1	Prupe.1G417400	0.02726248	0.015985082			AT3G49690.1	Symbols: RAX3, MYB84, ATMYB84 | myb domain protein 84 | chr3:18427941-18429100 FORWARD LENGTH=310
7	Prupe.1G417800	0.007240973	0.005863527			AT4G37770.1	Symbols: ACS8 | 1-amino-cyclopropane-1-carboxylate synthase 8 | chr4:17752222-17753925 FORWARD LENGTH=469
10	Prupe.1G417900	0.009569771	0.044993679			AT5G65810.1	Symbols: | unknown protein; BEST Arabidopsis thaliana protein match is: unknown protein (TAIR:AT3G49720.2); Has 30201 Blast hits to 17322 proteins in 780 species: Archae - 12; Bacteria - 1396; Metazoa - 17338; Fungi - 3422; Plants - 5037; Viruses - 0; Other Eukaryotes - 2996 (source: NCBI BLink). | chr5:26337833-26339144 REVERSE LENGTH=258
7	Prupe.1G418200	0.0008663	0.00364085			AT3G12210.2	Symbols: | DNA binding | chr3:3894843-3895879 FORWARD LENGTH=209
1	Prupe.1G418500	0.031256352	0.000320116			AT1G10120.1	Symbols: | basic helix-loop-helix (bHLH) DNA-binding superfamily protein | chr1:3304228-3305984 REVERSE LENGTH=366
1	Prupe.1G418600	0.021125576	0.0000254			AT4G37750.1	Symbols: ANT, DRG, CKC, CKC1 | Integrase-type DNA-binding superfamily protein | chr4:17739782-17742189 FORWARD LENGTH=555
6	Prupe.1G418900	0.004975229	0.000138433			AT1G58470.1	Symbols: ATRBP1, RBP1 | RNA-binding protein 1 | chr1:21727374-21728539 FORWARD LENGTH=360
8	Prupe.1G003500	0.000293037	0.026037827			AT2G33100.1	Symbols: ATCSLD1, CSLD1 | cellulose synthase-like D1 | chr2:14036494-14040044 REVERSE LENGTH=1036
7	Prupe.1G419900	0.010858749	0.004016034			AT4G10810.1	Symbols: | unknown protein; FUNCTIONS IN: molecular_function unknown; INVOLVED IN: biological_process unknown; LOCATED IN: chloroplast; EXPRESSED IN: 23 plant structures; EXPRESSED DURING: 15 growth stages; BEST Arabidopsis thaliana protein match is: unknown protein (TAIR:AT4G24026.1); Has 1807 Blast hits to 1807 proteins in 277 species: Archae - 0; Bacteria - 0; Metazoa - 736; Fungi - 347; Plant…
7	Prupe.1G420000	0.00382858	0.0000526			AT3G49780.1	Symbols: ATPSK4, ATPSK3 (FORMER SYMBOL), PSK4 | phytosulfokine 4 precursor | chr3:18465750-18466254 FORWARD LENGTH=79
6	Prupe.1G420200	0.02563964	0.023317803			AT1G10150.1	Symbols: | Carbohydrate-binding protein | chr1:3326160-3327404 FORWARD LENGTH=414
1	Prupe.1G420500	0.020845752	0.0000264			AT3G49810.1	Symbols: | ARM repeat superfamily protein | chr3:18474936-18476282 REVERSE LENGTH=448
9	Prupe.1G421500	0.005962747	0.016946847			AT1G65550.1	Symbols: | Xanthine/uracil permease family protein | chr1:24367694-24370800 REVERSE LENGTH=541
8	Prupe.1G421700	0.018795073	0.002962415			AT1G27461.1	Symbols: | unknown protein; Has 30201 Blast hits to 17322 proteins in 780 species: Archae - 12; Bacteria - 1396; Metazoa - 17338; Fungi - 3422; Plants - 5037; Viruses - 0; Other Eukaryotes - 2996 (source: NCBI BLink). | chr1:9537948-9539012 REVERSE LENGTH=354
1	Prupe.1G421800	0.012357372	0.010013501			AT5G67590.1	Symbols: FRO1 | NADH-ubiquinone oxidoreductase-related | chr5:26958073-26959356 FORWARD LENGTH=154
10	Prupe.1G052300	0.018520161	0.035172931			AT2G33255.1	Symbols: | Haloacid dehalogenase-like hydrolase (HAD) superfamily protein | chr2:14098795-14100358 FORWARD LENGTH=245
7	Prupe.1G422000	0.009060858	0.001923417			AT4G31540.1	Symbols: ATEXO70G1, EXO70G1 | exocyst subunit exo70 family protein G1 | chr4:15284739-15286802 REVERSE LENGTH=687
10	Prupe.1G422200	0.019184102	0.007950964			AT1G10200.1	Symbols: WLIM1 | GATA type zinc finger transcription factor family protein | chr1:3346677-3347763 REVERSE LENGTH=190
10	Prupe.1G422800	0.015616062	0.004479921			AT1G27460.1	Symbols: NPGR1 | no pollen germination related 1 | chr1:9534977-9537424 FORWARD LENGTH=694
6	Prupe.1G423000	0.003708724	0.001728524			AT5G58610.1	Symbols: | PHD finger transcription factor, putative | chr5:23686771-23691053 REVERSE LENGTH=1065
8	Prupe.1G423700	0.013723704	0.0000098			AT1G27760.3	Symbols: SAT32, ATSAT32 | interferon-related developmental regulator family protein / IFRD protein family | chr1:9668895-9671322 FORWARD LENGTH=441
6	Prupe.1G423900	0.008801525	0.046815657			AT1G27750.1	Symbols: | nucleic acid binding | chr1:9657425-9661750 FORWARD LENGTH=1075
1	Prupe.1G052400	0.029148329	0.017999448			AT4G13510.1	Symbols: AMT1;1, ATAMT1, ATAMT1;1 | ammonium transporter 1;1 | chr4:7858220-7859725 FORWARD LENGTH=501
10	Prupe.1G425000	0.009804875	0.026615374			AT3G50000.1	Symbols: CKA2, ATCKA2 | casein kinase II, alpha chain 2 | chr3:18534487-18536743 FORWARD LENGTH=403
1	Prupe.1G425800	0.02765616	0.000022			AT5G65860.2	Symbols: | ankyrin repeat family protein | chr5:26347706-26348686 REVERSE LENGTH=326
9	Prupe.1G426300	0.00138002	0.017736325			AT4G24220.1	Symbols: VEP1, AWI31 | NAD(P)-binding Rossmann-fold superfamily protein | chr4:12565219-12566474 FORWARD LENGTH=388
6	Prupe.1G426400	0.028403338	0.009467982			AT4G24220.2	Symbols: VEP1, AWI31 | NAD(P)-binding Rossmann-fold superfamily protein | chr4:12565219-12566474 FORWARD LENGTH=387
10	Prupe.1G426700	0.006186987	0.011390128			AT5G59845.1	Symbols: | Gibberellin-regulated family protein | chr5:24111443-24111808 FORWARD LENGTH=89
9	Prupe.1G426900	0.001748924	0.044337714			AT5G56510.1	Symbols: APUM12, PUM12 | pumilio 12 | chr5:22881721-22883842 FORWARD LENGTH=596
3	Prupe.1G427100	0.0000323	0.0000451			AT4G37370.1	Symbols: CYP81D8 | cytochrome P450, family 81, subfamily D, polypeptide 8 | chr4:17569971-17571678 REVERSE LENGTH=497
7	Prupe.1G052600	0.011715999	0.03045528			AT3G04310.1	Symbols: | unknown protein; Has 44 Blast hits to 44 proteins in 12 species: Archae - 0; Bacteria - 0; Metazoa - 0; Fungi - 0; Plants - 44; Viruses - 0; Other Eukaryotes - 0 (source: NCBI BLink). | chr3:1141581-1142528 REVERSE LENGTH=269
8	Prupe.1G429500	0.00315035	0.048189366			AT1G02740.1	Symbols: | MRG family protein | chr1:599734-602021 REVERSE LENGTH=327
4	Prupe.1G429600	0.028497503	0.018531945			AT4G00340.1	Symbols: RLK4 | receptor-like protein kinase 4 | chr4:148958-151496 FORWARD LENGTH=818
1	Prupe.1G429700	0.013250957	0.022893377			AT4G00340.1	Symbols: RLK4 | receptor-like protein kinase 4 | chr4:148958-151496 FORWARD LENGTH=818
3	Prupe.1G430000	0.000104732	0.014525763			AT5G67300.1	Symbols: ATMYBR1, ATMYB44, MYBR1, MYB44 | myb domain protein r1 | chr5:26854109-26855026 FORWARD LENGTH=305
10	Prupe.1G430100	0.014537447	0.034278131			AT3G53010.1	Symbols: | Domain of unknown function (DUF303) | chr3:19656603-19657928 REVERSE LENGTH=297
5	Prupe.1G430300	0.029815829	0.001152448			n/a	n/a
9	Prupe.1G430400	0.000583556	0.048180646			AT3G16150.1	Symbols: | N-terminal nucleophile aminohydrolases (Ntn hydrolases) superfamily protein | chr3:5471794-5473033 FORWARD LENGTH=325
6	Prupe.1G430600	0.036425035	0.007747733			AT3G46630.1	Symbols: | Protein of unknown function (DUF3223) | chr3:17181138-17182346 REVERSE LENGTH=207
1	Prupe.1G430900	0.034859779	0.000683372			AT1G60060.1	Symbols: | Serine/threonine-protein kinase WNK (With No Lysine)-related | chr1:22139282-22141585 FORWARD LENGTH=386
9	Prupe.1G431000	0.004759969	0.020643214			AT1G47128.1	Symbols: RD21, RD21A | Granulin repeat cysteine protease family protein | chr1:17283139-17285609 REVERSE LENGTH=462
1	Prupe.1G431300	0.016635068	0.006249101			AT5G43020.1	Symbols: | Leucine-rich repeat protein kinase family protein | chr5:17255426-17257742 REVERSE LENGTH=669
10	Prupe.1G431500	0.009877253	0.04875463			AT5G47820.2	Symbols: FRA1 | P-loop containing nucleoside triphosphate hydrolases superfamily protein | chr5:19366505-19372229 FORWARD LENGTH=1035
4	Prupe.1G431800	0.030846383	0.015691096			AT4G06536.1	Symbols: | SPla/RYanodine receptor (SPRY) domain-containing protein | chr4:3360746-3361255 FORWARD LENGTH=169
8	Prupe.1G431900	0.023205654	0.003545922			AT5G52010.1	Symbols: | C2H2-like zinc finger protein | chr5:21121626-21122816 REVERSE LENGTH=396
1	Prupe.1G432100	0.013811086	0.003396922			AT1G46480.1	Symbols: WOX4 | WUSCHEL related homeobox 4 | chr1:17236903-17237953 REVERSE LENGTH=251
7	Prupe.1G432400	0.004961311	0.000229078			AT5G42830.1	Symbols: | HXXXD-type acyl-transferase family protein | chr5:17176384-17177906 FORWARD LENGTH=450
9	Prupe.1G432500	0.019407269	0.000955748			AT5G42830.1	Symbols: | HXXXD-type acyl-transferase family protein | chr5:17176384-17177906 FORWARD LENGTH=450
7	Prupe.1G433100	0.021672268	0.001852017			AT5G67360.1	Symbols: ARA12 | Subtilase family protein | chr5:26872192-26874465 REVERSE LENGTH=757
1	Prupe.1G433200	0.013186715	0.015564707			AT5G67360.1	Symbols: ARA12 | Subtilase family protein | chr5:26872192-26874465 REVERSE LENGTH=757
1	Prupe.1G433500	0.032084949	0.002500948			AT1G46264.1	Symbols: AT-HSFB4, HSFB4, SCZ | heat shock transcription factor B4 | chr1:17224904-17226183 FORWARD LENGTH=348
1	Prupe.1G433700	0.016855139	0.0000639			AT1G45688.1	Symbols: | unknown protein; FUNCTIONS IN: molecular_function unknown; INVOLVED IN: biological_process unknown; LOCATED IN: plasma membrane; EXPRESSED IN: 22 plant structures; EXPRESSED DURING: 13 growth stages; BEST Arabidopsis thaliana protein match is: unknown protein (TAIR:AT5G42860.1); Has 258 Blast hits to 242 proteins in 39 species: Archae - 0; Bacteria - 11; Metazoa - 10; Fungi - 14; Plant…
8	Prupe.1G434100	0.004515251	0.0000876			AT5G42930.1	Symbols: | alpha/beta-Hydrolases superfamily protein | chr5:17210738-17214152 REVERSE LENGTH=467
4	Prupe.1G434200	0.019291259	0.018829463			AT1G45207.2	Symbols: | Remorin family protein | chr1:17130703-17133548 REVERSE LENGTH=555
1	Prupe.1G434300	0.02435401	0.019387985			AT1G45231.2	Symbols: | S-adenosyl-L-methionine-dependent methyltransferases superfamily protein | chr1:17148019-17151194 REVERSE LENGTH=538
8	Prupe.1G434500	0.009787205	0.019015406			AT1G45249.1	Symbols: ABF2, AREB1, ATAREB1 | abscisic acid responsive elements-binding factor 2 | chr1:17165420-17167415 REVERSE LENGTH=416
9	Prupe.1G434900	0.00000184	0.030036787			AT5G09890.1	Symbols: | Protein kinase family protein | chr5:3085810-3088842 REVERSE LENGTH=515
7	Prupe.1G435100	0.024634372	0.002135083			AT5G42900.2	Symbols: | cold regulated gene 27 | chr5:17198366-17199712 REVERSE LENGTH=246
9	Prupe.1G435600	0.000362904	0.044222097			AT4G25000.1	Symbols: ATAMY1, AMY1 | alpha-amylase-like | chr4:12852109-12853825 REVERSE LENGTH=423
7	Prupe.1G435800	0.002333861	0.021340999			AT4G33400.1	Symbols: | Vacuolar import/degradation, Vid27-related protein | chr4:16078189-16080410 REVERSE LENGTH=645
9	Prupe.1G436000	0.000145344	0.056757358			AT5G10010.1	Symbols: | unknown protein; FUNCTIONS IN: molecular_function unknown; INVOLVED IN: biological_process unknown; LOCATED IN: nucleolus; EXPRESSED IN: 25 plant structures; EXPRESSED DURING: 15 growth stages; BEST Arabidopsis thaliana protein match is: unknown protein (TAIR:AT5G64910.1); Has 33260 Blast hits to 16857 proteins in 1270 species: Archae - 88; Bacteria - 3040; Metazoa - 11915; Fungi - 313…
4	Prupe.1G436200	0.033413895	0.013021137			AT4G33330.2	Symbols: PGSIP3, GUX2 | plant glycogenin-like starch initiation protein 3 | chr4:16059754-16063061 REVERSE LENGTH=626
4	Prupe.1G436800	0.007253471	0.009268268			n/a	n/a
4	Prupe.1G437200	0.00384646	0.018919951			n/a	n/a
7	Prupe.1G437400	0.024115792	0.0000699			AT5G42870.1	Symbols: ATPAH2, PAH2 | phosphatidic acid phosphohydrolase 2 | chr5:17185719-17189681 REVERSE LENGTH=930
9	Prupe.1G437500	0.000724428	0.043918909			AT5G42750.1	Symbols: BKI1 | BRI1 kinase inhibitor 1 | chr5:17143028-17144041 REVERSE LENGTH=337
3	Prupe.1G437600	0.00051786	0.013960367			AT1G47380.1	Symbols: | Protein phosphatase 2C family protein | chr1:17373004-17375305 REVERSE LENGTH=428
7	Prupe.1G437700	0.002175183	0.0000258			NA	NA
9	Prupe.1G438200	0.02009494	0.003096428			AT5G44250.1	Symbols: | Protein of unknown function DUF829, transmembrane 53 | chr5:17823876-17825620 REVERSE LENGTH=403
1	Prupe.1G438800	0.034463423	0.005866341			AT1G47410.2	Symbols: | unknown protein; FUNCTIONS IN: molecular_function unknown; INVOLVED IN: biological_process unknown; LOCATED IN: cellular_component unknown; EXPRESSED IN: 22 plant structures; EXPRESSED DURING: 14 growth stages. | chr1:17394818-17395508 FORWARD LENGTH=189
1	Prupe.1G439300	0.00386282	0.006897113			AT1G47480.1	Symbols: | alpha/beta-Hydrolases superfamily protein | chr1:17417623-17419296 FORWARD LENGTH=314
9	Prupe.1G439500	0.001549523	0.011421771			AT2G26560.1	Symbols: PLP2, PLA IIA, PLA2A | phospholipase A 2A | chr2:11293912-11295708 REVERSE LENGTH=407
7	Prupe.1G439600	0.00060122	0.0000395			AT2G26560.1	Symbols: PLP2, PLA IIA, PLA2A | phospholipase A 2A | chr2:11293912-11295708 REVERSE LENGTH=407
7	Prupe.1G439700	0.001016997	0.001123594			AT2G26560.1	Symbols: PLP2, PLA IIA, PLA2A | phospholipase A 2A | chr2:11293912-11295708 REVERSE LENGTH=407
7	Prupe.1G439900	0.021938331	0.001748645			AT2G26560.1	Symbols: PLP2, PLA IIA, PLA2A | phospholipase A 2A | chr2:11293912-11295708 REVERSE LENGTH=407
1	Prupe.1G440000	0.020323484	0.005958588			AT2G26560.1	Symbols: PLP2, PLA IIA, PLA2A | phospholipase A 2A | chr2:11293912-11295708 REVERSE LENGTH=407
8	Prupe.1G440100	0.006498455	0.00639296			AT2G26560.1	Symbols: PLP2, PLA IIA, PLA2A | phospholipase A 2A | chr2:11293912-11295708 REVERSE LENGTH=407
10	Prupe.1G440300	0.015748723	0.021834394			AT2G26550.2	Symbols: HO2 | heme oxygenase 2 | chr2:11291584-11293426 REVERSE LENGTH=299
6	Prupe.1G053800	0.028416544	0.009122348			AT3G23920.1	Symbols: BAM1, BMY7, TR-BAMY | beta-amylase 1 | chr3:8641722-8644199 FORWARD LENGTH=575
9	Prupe.1G440700	0.0000213	0.00044518			AT1G47490.1	Symbols: ATRBP47C, RBP47C | RNA-binding protein 47C | chr1:17424801-17427182 FORWARD LENGTH=432
10	Prupe.1G441000	0.003889402	0.043872908			AT3G63470.1	Symbols: scpl40 | serine carboxypeptidase-like 40 | chr3:23438561-23440862 FORWARD LENGTH=502
1	Prupe.1G003900	0.02428402	0.016886443			AT2G02240.1	Symbols: MEE66 | F-box family protein | chr2:592359-593602 REVERSE LENGTH=320
4	Prupe.1G441400	0.016314002	0.006231975			AT5G36210.1	Symbols: | alpha/beta-Hydrolases superfamily protein | chr5:14248202-14253272 REVERSE LENGTH=730
9	Prupe.1G442100	0.001938951	0.033085654			AT1G21510.1	Symbols: | unknown protein; FUNCTIONS IN: molecular_function unknown; INVOLVED IN: N-terminal protein myristoylation; LOCATED IN: cellular_component unknown; EXPRESSED IN: cotyledon; Has 380 Blast hits to 286 proteins in 63 species: Archae - 0; Bacteria - 6; Metazoa - 254; Fungi - 44; Plants - 13; Viruses - 5; Other Eukaryotes - 58 (source: NCBI BLink). | chr1:7531534-7532505 REVERSE LENGTH=323
7	Prupe.1G442900	0.014874007	0.013368671			AT4G37810.1	Symbols: | unknown protein; FUNCTIONS IN: molecular_function unknown; INVOLVED IN: biological_process unknown; LOCATED IN: endomembrane system; BEST Arabidopsis thaliana protein match is: unknown protein (TAIR:AT5G10310.1); Has 149 Blast hits to 149 proteins in 15 species: Archae - 0; Bacteria - 0; Metazoa - 0; Fungi - 0; Plants - 149; Viruses - 0; Other Eukaryotes - 0 (source: NCBI BLink). | chr…
6	Prupe.1G443200	0.029339541	0.000344664			AT3G53920.1	Symbols: SIGC, SIG3 | RNApolymerase sigma-subunit C | chr3:19961041-19963820 REVERSE LENGTH=571
6	Prupe.1G444400	0.023170489	0.000415452			AT2G25870.1	Symbols: | haloacid dehalogenase-like hydrolase family protein | chr2:11031159-11034302 FORWARD LENGTH=584
10	Prupe.1G444500	0.016510084	0.024404741			AT2G25870.1	Symbols: | haloacid dehalogenase-like hydrolase family protein | chr2:11031159-11034302 FORWARD LENGTH=584
8	Prupe.1G444700	0.018298787	0.000171073			AT5G25930.1	Symbols: | Protein kinase family protein with leucine-rich repeat domain | chr5:9050880-9053978 FORWARD LENGTH=1005
6	Prupe.1G445100	0.02868021	0.004824612			AT3G16360.2	Symbols: AHP4 | HPT phosphotransmitter 4 | chr3:5554351-5555518 FORWARD LENGTH=145
1	Prupe.1G445400	0.027021141	0.002378296			AT5G25880.1	Symbols: ATNADP-ME3, NADP-ME3 | NADP-malic enzyme 3 | chr5:9024549-9028260 FORWARD LENGTH=588
1	Prupe.1G445800	0.010453857	0.002137434			n/a	n/a
4	Prupe.1G445900	0.020580704	0.002468245			NA	NA
1	Prupe.1G446200	0.023047751	0.001327159			AT4G32860.1	Symbols: | unknown protein; Has 46 Blast hits to 46 proteins in 10 species: Archae - 0; Bacteria - 0; Metazoa - 0; Fungi - 0; Plants - 46; Viruses - 0; Other Eukaryotes - 0 (source: NCBI BLink). | chr4:15856710-15857309 REVERSE LENGTH=199
1	Prupe.1G446400	0.022409804	0.00260673			AT4G32870.1	Symbols: | Polyketide cyclase/dehydrase and lipid transport superfamily protein | chr4:15862168-15862641 FORWARD LENGTH=157
1	Prupe.1G446600	0.023408581	0.002807362			AT4G32870.1	Symbols: | Polyketide cyclase/dehydrase and lipid transport superfamily protein | chr4:15862168-15862641 FORWARD LENGTH=157
1	Prupe.1G054100	0.031013474	0.003181534			AT4G13540.1	Symbols: | unknown protein; INVOLVED IN: N-terminal protein myristoylation; BEST Arabidopsis thaliana protein match is: unknown protein (TAIR:AT3G23930.1); Has 4658 Blast hits to 3455 proteins in 431 species: Archae - 39; Bacteria - 387; Metazoa - 1842; Fungi - 436; Plants - 133; Viruses - 38; Other Eukaryotes - 1783 (source: NCBI BLink). | chr4:7869896-7870604 FORWARD LENGTH=210
4	Prupe.1G447000	0.002590069	0.001822947			AT2G25790.1	Symbols: | Leucine-rich receptor-like protein kinase family protein | chr2:11000631-11004031 FORWARD LENGTH=960
7	Prupe.1G447800	0.001380294	0.000513286			AT5G11580.1	Symbols: | Regulator of chromosome condensation (RCC1) family protein | chr5:3718913-3721125 FORWARD LENGTH=553
7	Prupe.1G447900	0.001794894	0.003592413			AT5G11580.1	Symbols: | Regulator of chromosome condensation (RCC1) family protein | chr5:3718913-3721125 FORWARD LENGTH=553
4	Prupe.1G448400	0.018978248	0.005489754			AT4G32810.1	Symbols: CCD8, MAX4, ATCCD8 | carotenoid cleavage dioxygenase 8 | chr4:15828348-15831299 FORWARD LENGTH=570
1	Prupe.1G054200	0.022173116	0.012395902			AT5G43900.3	Symbols: MYA2 | myosin 2 | chr5:17657241-17667413 REVERSE LENGTH=1565
4	Prupe.1G448600	0.005713128	0.025555564			AT5G11590.1	Symbols: TINY2 | Integrase-type DNA-binding superfamily protein | chr5:3727789-3728499 REVERSE LENGTH=236
8	Prupe.1G448700	0.021372159	0.023628723			AT5G11600.1	Symbols: | unknown protein; FUNCTIONS IN: molecular_function unknown; INVOLVED IN: biological_process unknown; LOCATED IN: chloroplast; EXPRESSED IN: 20 plant structures; EXPRESSED DURING: 11 growth stages; BEST Arabidopsis thaliana protein match is: unknown protein (TAIR:AT1G19990.1); Has 1807 Blast hits to 1807 proteins in 277 species: Archae - 0; Bacteria - 0; Metazoa - 736; Fungi - 347; Plant…
10	Prupe.1G448900	0.03042605	0.001615304			AT5G25820.1	Symbols: | Exostosin family protein | chr5:8997248-8999574 REVERSE LENGTH=654
4	Prupe.1G449200	0.004750973	0.033245142			AT3G63520.1	Symbols: CCD1, ATCCD1, ATNCED1, NCED1 | carotenoid cleavage dioxygenase 1 | chr3:23452940-23455896 FORWARD LENGTH=538
4	Prupe.1G449700	0.016858926	0.000609182			AT5G43870.1	Symbols: | Plant protein of unknown function (DUF828) with plant pleckstrin homology-like region | chr5:17632538-17635863 REVERSE LENGTH=453
6	Prupe.1G449800	0.021020508	0.023560519			NA	NA
6	Prupe.1G449900	0.025730286	0.017115831			AT4G28880.1	Symbols: ckl3 | casein kinase I-like 3 | chr4:14251351-14254048 FORWARD LENGTH=415
1	Prupe.1G450100	0.025366	0.007572886			AT4G28940.1	Symbols: | Phosphorylase superfamily protein | chr4:14274414-14276920 FORWARD LENGTH=348
1	Prupe.1G450500	0.032807086	0.0000032			AT1G27600.2	Symbols: IRX9-L, I9H | Nucleotide-diphospho-sugar transferases superfamily protein | chr1:9604083-9605881 REVERSE LENGTH=394
9	Prupe.1G004000	0.000269158	0.042693091			AT1G14060.1	Symbols: | GCK domain-containing protein | chr1:4817354-4817893 REVERSE LENGTH=179
10	Prupe.1G450800	0.00604319	0.051843445			AT5G11540.1	Symbols: | D-arabinono-1,4-lactone oxidase family protein | chr5:3703002-3704981 REVERSE LENGTH=585
1	Prupe.1G451000	0.023492271	0.001745565			AT4G29000.1	Symbols: | Tesmin/TSO1-like CXC domain-containing protein | chr4:14293957-14296602 FORWARD LENGTH=603
1	Prupe.1G451100	0.032609152	0.014047297			AT5G25770.2	Symbols: | alpha/beta-Hydrolases superfamily protein | chr5:8969308-8971806 REVERSE LENGTH=418
1	Prupe.1G451400	0.029969403	0.011594885			AT5G57850.1	Symbols: | D-aminoacid aminotransferase-like PLP-dependent enzymes superfamily protein | chr5:23435548-23437287 REVERSE LENGTH=373
6	Prupe.1G452100	0.029708457	0.014955676			AT4G32720.1	Symbols: AtLa1, La1 | La protein 1 | chr4:15787313-15789683 FORWARD LENGTH=433
9	Prupe.1G452300	0.000380025	0.035345134			AT2G25737.1	Symbols: | Sulfite exporter TauE/SafE family protein | chr2:10977174-10979677 FORWARD LENGTH=476
9	Prupe.1G453700	0.00006	0.014117474			AT5G25610.1	Symbols: RD22, ATRD22 | BURP domain-containing protein | chr5:8914498-8916684 REVERSE LENGTH=392
7	Prupe.1G453800	0.01208023	0.011354721			AT5G25610.1	Symbols: RD22, ATRD22 | BURP domain-containing protein | chr5:8914498-8916684 REVERSE LENGTH=392
7	Prupe.1G453900	0.016055727	0.00627254			AT4G32700.2	Symbols: | helicases;ATP-dependent helicases;nucleic acid binding;ATP binding;DNA-directed DNA polymerases;DNA binding | chr4:15767440-15779185 FORWARD LENGTH=2154
6	Prupe.1G454000	0.023795359	0.00812322			AT5G11470.1	Symbols: | bromo-adjacent homology (BAH) domain-containing protein | chr5:3662757-3667041 REVERSE LENGTH=757
10	Prupe.1G454300	0.018251295	0.007352461			AT4G32690.1	Symbols: GLB3, ATGLB3 | hemoglobin 3 | chr4:15765486-15766862 FORWARD LENGTH=175
4	Prupe.1G454600	0.005193271	0.004975833			AT2G20540.1	Symbols: MEF21 | mitochondrial editing factor 21 | chr2:8844160-8845764 FORWARD LENGTH=534
1	Prupe.1G454900	0.021651419	0.025885145			AT2G24430.2	Symbols: ANAC039 | NAC domain containing protein 38 | chr2:10383517-10386386 REVERSE LENGTH=316
6	Prupe.1G455100	0.024217042	0.004370601			AT5G24810.1	Symbols: | ABC1 family protein | chr5:8516902-8522616 REVERSE LENGTH=1009
10	Prupe.1G455200	0.026702814	0.000164208			AT5G44460.1	Symbols: CML43 | calmodulin like 43 | chr5:17917286-17917831 FORWARD LENGTH=181
1	Prupe.1G455300	0.023341281	0.02455057			AT5G24800.1	Symbols: ATBZIP9, BZO2H2, BZIP9 | basic leucine zipper 9 | chr5:8515259-8516541 FORWARD LENGTH=277
8	Prupe.1G455900	0.00078787	0.049079546			n/a	n/a
4	Prupe.1G456500	0.023041418	0.031286938			AT4G31270.1	Symbols: | sequence-specific DNA binding transcription factors | chr4:15183291-15184503 REVERSE LENGTH=294
7	Prupe.1G457000	0.003237431	0.007510907			AT4G31240.2	Symbols: | protein kinase C-like zinc finger protein | chr4:15176637-15177986 REVERSE LENGTH=392
10	Prupe.1G457800	0.005263163	0.05908039			AT4G31590.1	Symbols: ATCSLC05, CSLC05, ATCSLC5, CSLC5 | Cellulose-synthase-like C5 | chr4:15309889-15312336 REVERSE LENGTH=692
9	Prupe.1G457900	0.000508024	0.045231717			AT2G24610.1	Symbols: ATCNGC14, CNGC14 | cyclic nucleotide-gated channel 14 | chr2:10457105-10460351 FORWARD LENGTH=726
1	Prupe.1G458300	0.020661995	0.028299849			NA	NA
7	Prupe.1G054600	0.019550057	0.007576514			AT1G04620.1	Symbols: | coenzyme F420 hydrogenase family / dehydrogenase, beta subunit family | chr1:1282869-1286492 REVERSE LENGTH=462
9	Prupe.1G458800	0.00081908	0.051259013			AT2G24580.1	Symbols: | FAD-dependent oxidoreductase family protein | chr2:10444928-10446178 REVERSE LENGTH=416
9	Prupe.1G458900	0.0000465	0.04558905			AT2G24580.1	Symbols: | FAD-dependent oxidoreductase family protein | chr2:10444928-10446178 REVERSE LENGTH=416
6	Prupe.1G459400	0.00986562	0.02714859			AT2G24550.1	Symbols: | unknown protein; BEST Arabidopsis thaliana protein match is: unknown protein (TAIR:AT4G31510.1); Has 219 Blast hits to 219 proteins in 33 species: Archae - 0; Bacteria - 0; Metazoa - 16; Fungi - 2; Plants - 184; Viruses - 0; Other Eukaryotes - 17 (source: NCBI BLink). | chr2:10428060-10429051 REVERSE LENGTH=245
9	Prupe.1G459800	0.002874378	0.043636052			AT5G10690.1	Symbols: | pentatricopeptide (PPR) repeat-containing protein / CBS domain-containing protein | chr5:3374443-3377332 REVERSE LENGTH=580
10	Prupe.1G460600	0.004560774	0.050964898			AT2G18980.1	Symbols: | Peroxidase superfamily protein | chr2:8233419-8235294 REVERSE LENGTH=323
8	Prupe.1G461300	0.036182884	0.001424244			AT4G31390.1	Symbols: | Protein kinase superfamily protein | chr4:15233126-15236764 FORWARD LENGTH=682
10	Prupe.1G461400	0.001421178	0.035827076			AT2G24490.2	Symbols: RPA2, ATRPA2, ROR1, ATRPA32A, RPA32A | replicon protein A2 | chr2:10398651-10400416 REVERSE LENGTH=279
7	Prupe.1G461700	0.0000477	0.024808873			AT3G12660.1	Symbols: FLA14 | FASCICLIN-like arabinogalactan protein 14 precursor | chr3:4019060-4019827 FORWARD LENGTH=255
10	Prupe.1G462200	0.011186033	0.012502686			AT1G16810.2	Symbols: | unknown protein; CONTAINS InterPro DOMAIN/s: Protein of unknown function DUF1754, eukaryotic (InterPro:IPR013865); Has 35333 Blast hits to 34131 proteins in 2444 species: Archae - 798; Bacteria - 22429; Metazoa - 974; Fungi - 991; Plants - 531; Viruses - 0; Other Eukaryotes - 9610 (source: NCBI BLink). | chr1:5756150-5756694 FORWARD LENGTH=144
1	Prupe.1G462300	0.01739649	0.004665188			AT5G10620.1	Symbols: | methyltransferases | chr5:3355466-3356615 REVERSE LENGTH=193
9	Prupe.1G462400	0.000476448	0.0553327			AT5G24850.1	Symbols: CRY3 | cryptochrome 3 | chr5:8535399-8538016 REVERSE LENGTH=526
8	Prupe.1G462700	0.013736727	0.003329554			AT4G31080.1	Symbols: | Protein of unknown function (DUF2296) | chr4:15121186-15123072 FORWARD LENGTH=409
7	Prupe.1G462900	0.014376139	0.021210277			AT3G63420.2	Symbols: AGG1, ATAGG1, GG1 | Ggamma-subunit 1 | chr3:23417383-23418405 FORWARD LENGTH=98
10	Prupe.1G463900	0.026031367	0.008373175			AT3G57560.1	Symbols: NAGK | N-acetyl-l-glutamate kinase | chr3:21311164-21312207 REVERSE LENGTH=347
6	Prupe.1G464400	0.03618055	0.00071581			AT5G67190.1	Symbols: DEAR2 | DREB and EAR motif protein 2 | chr5:26809135-26809689 REVERSE LENGTH=184
8	Prupe.1G464500	0.021419324	0.011817214			AT2G25730.2	Symbols: | unknown protein; LOCATED IN: cellular_component unknown; EXPRESSED IN: 23 plant structures; EXPRESSED DURING: 14 growth stages. | chr2:10956751-10972729 REVERSE LENGTH=2487
4	Prupe.1G464600	0.027450875	0.018440938			AT4G32650.1	Symbols: ATKC1, KAT3, KC1, AtLKT1 | potassium channel in Arabidopsis thaliana 3 | chr4:15751482-15754797 REVERSE LENGTH=662
9	Prupe.1G055000	0.007342155	0.034345757			AT3G09270.1	Symbols: ATGSTU8, GSTU8 | glutathione S-transferase TAU 8 | chr3:2848407-2849226 REVERSE LENGTH=224
1	Prupe.1G464700	0.017175305	0.000474358			AT5G25570.2	Symbols: | unknown protein; Has 35333 Blast hits to 34131 proteins in 2444 species: Archae - 798; Bacteria - 22429; Metazoa - 974; Fungi - 991; Plants - 531; Viruses - 0; Other Eukaryotes - 9610 (source: NCBI BLink). | chr5:8901832-8902891 FORWARD LENGTH=99
7	Prupe.1G464900	0.026176004	0.004833269			AT3G22690.2	Symbols: | INVOLVED IN: photosystem II assembly, regulation of chlorophyll biosynthetic process, photosystem I assembly, thylakoid membrane organization, RNA modification; LOCATED IN: chloroplast; EXPRESSED IN: 13 plant structures; EXPRESSED DURING: LP.04 four leaves visible, 4 anthesis, petal differentiation and expansion stage, E expanded cotyledon stage, D bilateral stage; CONTAINS InterPro DO…
1	Prupe.1G465500	0.011013944	0.002678141			AT2G25680.1	Symbols: MOT1 | molybdate transporter 1 | chr2:10933167-10934537 REVERSE LENGTH=456
6	Prupe.1G466100	0.029664454	0.005881454			AT4G32620.1	Symbols: | Enhancer of polycomb-like transcription factor protein | chr4:15731968-15737222 FORWARD LENGTH=1539
6	Prupe.1G467000	0.016547644	0.016399554			AT4G32600.1	Symbols: | RING/U-box superfamily protein | chr4:15724010-15725737 FORWARD LENGTH=453
8	Prupe.1G055200	0.017240003	0.001250844			AT2G34930.1	Symbols: | disease resistance family protein / LRR family protein | chr2:14737169-14739886 REVERSE LENGTH=905
4	Prupe.1G467100	0.021110233	0.002529466			AT5G25510.1	Symbols: | Protein phosphatase 2A regulatory B subunit family protein | chr5:8882728-8884325 REVERSE LENGTH=500
10	Prupe.1G467200	0.002695479	0.037740842			AT5G25380.1	Symbols: CYCA2;1 | cyclin a2;1 | chr5:8815230-8817566 FORWARD LENGTH=437
7	Prupe.1G467600	0.037126808	0.003309004			AT1G15550.1	Symbols: GA4, ATGA3OX1, GA3OX1 | gibberellin 3-oxidase 1 | chr1:5344569-5346078 REVERSE LENGTH=358
1	Prupe.1G004100	0.00971908	0.003388537			AT5G19820.1	Symbols: emb2734 | ARM repeat superfamily protein | chr5:6695731-6701247 REVERSE LENGTH=1116
7	Prupe.1G468100	0.0000339	0.027573794			AT1G52800.1	Symbols: | 2-oxoglutarate (2OG) and Fe(II)-dependent oxygenase superfamily protein | chr1:19664044-19665362 FORWARD LENGTH=314
3	Prupe.1G469000	0.007196912	0.001722766			AT4G21410.1	Symbols: CRK29 | cysteine-rich RLK (RECEPTOR-like protein kinase) 29 | chr4:11402463-11405025 REVERSE LENGTH=679
1	Prupe.1G469200	0.018542909	0.008243453			AT4G23180.1	Symbols: CRK10, RLK4 | cysteine-rich RLK (RECEPTOR-like protein kinase) 10 | chr4:12138171-12140780 FORWARD LENGTH=669
1	Prupe.1G469300	0.018268561	0.008500209			AT4G21410.1	Symbols: CRK29 | cysteine-rich RLK (RECEPTOR-like protein kinase) 29 | chr4:11402463-11405025 REVERSE LENGTH=679
8	Prupe.1G469600	0.02657073	0.008727595			n/a	n/a
9	Prupe.1G469700	0.005656556	0.015850912			n/a	n/a
6	Prupe.1G470100	0.029959711	0.001586531			n/a	n/a
7	Prupe.1G470300	0.02500312	0.001033824			n/a	n/a
7	Prupe.1G470400	0.035785123	0.004121487			n/a	n/a
8	Prupe.1G470600	0.033900528	0.002711733			n/a	n/a
9	Prupe.1G471000	0.009628693	0.007023436			AT2G25625.1	Symbols: | unknown protein; FUNCTIONS IN: molecular_function unknown; INVOLVED IN: biological_process unknown; LOCATED IN: chloroplast; EXPRESSED IN: 10 plant structures; EXPRESSED DURING: LP.06 six leaves visible, LP.04 four leaves visible, 4 anthesis, petal differentiation and expansion stage; Has 24 Blast hits to 24 proteins in 9 species: Archae - 0; Bacteria - 0; Metazoa - 0; Fungi - 0; Plant…
9	Prupe.1G471200	0.00166157	0.012160416			AT1G15520.1	Symbols: PDR12, ATPDR12, ABCG40, ATABCG40 | pleiotropic drug resistance 12 | chr1:5331993-5338175 REVERSE LENGTH=1423
10	Prupe.1G472200	0.018340728	0.011338617			AT3G54560.1	Symbols: HTA11 | histone H2A 11 | chr3:20196532-20197466 FORWARD LENGTH=136
7	Prupe.1G473500	0.003967299	0.018066314			n/a	n/a
4	Prupe.1G474600	0.000127705	0.012096147			AT3G15680.1	Symbols: | Ran BP2/NZF zinc finger-like superfamily protein | chr3:5315437-5316048 FORWARD LENGTH=164
1	Prupe.1G475000	0.021969259	0.011124879			AT4G31980.1	Symbols: | unknown protein; CONTAINS InterPro DOMAIN/s: Protein of unknown function DUF247, plant (InterPro:IPR004158), Protein of unknown function DUF862, eukaryotic (InterPro:IPR008580); BEST Arabidopsis thaliana protein match is: Plant protein of unknown function (DUF247) (TAIR:AT5G11290.1); Has 1967 Blast hits to 1844 proteins in 183 species: Archae - 0; Bacteria - 6; Metazoa - 223; Fungi - 8…
10	Prupe.1G475100	0.000373927	0.001998938			AT5G25610.1	Symbols: RD22, ATRD22 | BURP domain-containing protein | chr5:8914498-8916684 REVERSE LENGTH=392
10	Prupe.1G475200	0.0000253	0.002003182			AT5G25610.1	Symbols: RD22, ATRD22 | BURP domain-containing protein | chr5:8914498-8916684 REVERSE LENGTH=392
10	Prupe.1G475300	0.0000191	0.003327516			AT5G25610.1	Symbols: RD22, ATRD22 | BURP domain-containing protein | chr5:8914498-8916684 REVERSE LENGTH=392
10	Prupe.1G475400	0.000000358	0.019497473			AT5G25610.1	Symbols: RD22, ATRD22 | BURP domain-containing protein | chr5:8914498-8916684 REVERSE LENGTH=392
10	Prupe.1G475900	0.000206428	0.006629162			AT5G25610.1	Symbols: RD22, ATRD22 | BURP domain-containing protein | chr5:8914498-8916684 REVERSE LENGTH=392
1	Prupe.1G476100	0.026926172	0.010742133			AT4G31980.1	Symbols: | unknown protein; CONTAINS InterPro DOMAIN/s: Protein of unknown function DUF247, plant (InterPro:IPR004158), Protein of unknown function DUF862, eukaryotic (InterPro:IPR008580); BEST Arabidopsis thaliana protein match is: Plant protein of unknown function (DUF247) (TAIR:AT5G11290.1); Has 1967 Blast hits to 1844 proteins in 183 species: Archae - 0; Bacteria - 6; Metazoa - 223; Fungi - 8…
[truncated: 5,472 more rows]

## Sheet: Table S6
Table S6. RNA-seq mapped reads and gene count information
		‘Garnet’			‘Cristobalina			‘Regina’
	Sampling Date	Rep 1	Rep 2	Rep 3	Rep 1	Rep 2	Rep 3	Rep 1	Rep 2
Mapped reads	07-July	13,269,736	11,129,047	9,401,179	11,492,765	17,857,105	11,932,765	14,515,028	/
	04-Aug.	21,255,972	22,150,164	15,102,876	17,610,752	10,454,200	14,321,514	16,700,741	29,198,664
[truncated: 16 more rows]

## Sheet: Table S7
Table S7. Primers used for RT-qPCR
[truncated: 10 more rows]
